# Supplementary material for: A System Pharmacology Model for Decoding the Synergistic Mechanisms of Compound Kushen Injection in Treating Breast Cancer
Source: Front Pharmacol. 2021 Nov 16;12:723147. doi: 10.3389/fphar.2021.723147 (PMC8660088; doi:10.3389/fphar.2021.723147)
Supplement: Supplementary file 12 [file Table7.XLSX]

## Sheet: dockingresult-all-201125
Table S7 | Molecular Docking validation result of HCGSC in the treatment of BC.
Gene	Component	Protein	Affinity (kcal/mol)	Rank
AKT	BTL1	3e87	-8.3	1
AKT	BTL1	3e87	-8.3	2
AKT	BTL1	3e87	-8.2	3
AKT	BTL1	3e87	-8.1	4
AKT	BTL1	3e87	-8.1	5
AKT	BTL1	3e87	-8	6
AKT	BTL1	3e87	-8	7
AKT	BTL1	3e87	-7.9	8
AKT	BTL1	3e87	-7.9	9
AKT	BTL1	3e88	-8.5	1
AKT	BTL1	3e88	-8.3	2
AKT	BTL1	3e88	-8.1	3
AKT	BTL1	3e88	-7.9	4
AKT	BTL1	3e88	-7.8	5
AKT	BTL1	3e88	-7.6	6
AKT	BTL1	3e88	-7	7
AKT	BTL1	3e88	-6.5	8
AKT	BTL1	3e88	-6.3	9
AKT	BTL1	2jdr	-9.2	1
AKT	BTL1	2jdr	-8.1	2
AKT	BTL1	2jdr	-7.7	3
AKT	BTL1	2jdr	-7.5	4
AKT	BTL1	2jdr	-7.4	5
AKT	BTL1	2jdr	-7.2	6
AKT	BTL1	2jdr	-7.1	7
AKT	BTL1	2jdr	-7	8
AKT	BTL1	2jdr	-6.9	9
AKT	BTL15	3e87	-3.6	1
AKT	BTL15	3e87	-3.5	2
AKT	BTL15	3e87	-3.5	3
AKT	BTL15	3e87	-3.5	4
AKT	BTL15	3e87	-3.4	5
AKT	BTL15	3e87	-3.4	6
AKT	BTL15	3e87	-3.4	7
AKT	BTL15	3e87	-3.4	8
AKT	BTL15	3e87	-3.4	9
AKT	BTL15	3e88	-6.7	1
AKT	BTL15	3e88	-6.2	2
AKT	BTL15	3e88	-6	3
AKT	BTL15	3e88	-5.7	4
AKT	BTL15	3e88	-5.4	5
AKT	BTL15	3e88	-5.2	6
AKT	BTL15	3e88	-5	7
AKT	BTL15	3e88	-5	8
AKT	BTL15	3e88	-4.9	9
AKT	BTL15	2jdr	-6.3	1
AKT	BTL15	2jdr	-6	2
AKT	BTL15	2jdr	-5.9	3
AKT	BTL15	2jdr	-5.7	4
AKT	BTL15	2jdr	-5.6	5
AKT	BTL15	2jdr	-5.2	6
AKT	BTL15	2jdr	-5.1	7
AKT	BTL15	2jdr	-5.1	8
AKT	BTL15	2jdr	-5	9
AKT	BTL19	3e87	-4.6	1
AKT	BTL19	3e87	-4.5	2
AKT	BTL19	3e87	-4.4	3
AKT	BTL19	3e87	-4.4	4
AKT	BTL19	3e87	-4.2	5
AKT	BTL19	3e87	-4.2	6
AKT	BTL19	3e87	-4.2	7
AKT	BTL19	3e87	-4.1	8
AKT	BTL19	3e87	-4.1	9
AKT	BTL19	3e88	-4.5	1
AKT	BTL19	3e88	-4.4	2
AKT	BTL19	3e88	-4.4	3
AKT	BTL19	3e88	-4.3	4
AKT	BTL19	3e88	-4.2	5
AKT	BTL19	3e88	-4.2	6
AKT	BTL19	3e88	-4.2	7
AKT	BTL19	3e88	-4.2	8
AKT	BTL19	3e88	-4	9
AKT	BTL19	2jdr	-6.4	1
AKT	BTL19	2jdr	-6.2	2
AKT	BTL19	2jdr	-5.9	3
AKT	BTL19	2jdr	-5.9	4
AKT	BTL19	2jdr	-5.7	5
AKT	BTL19	2jdr	-5.7	6
AKT	BTL19	2jdr	-5.6	7
AKT	BTL19	2jdr	-5.6	8
AKT	BTL19	2jdr	-5.5	9
AKT	BTL2	3e87	-7	1
AKT	BTL2	3e87	-7	2
AKT	BTL2	3e87	-6.9	3
AKT	BTL2	3e87	-6.4	4
AKT	BTL2	3e87	-6.2	5
AKT	BTL2	3e87	-6.2	6
AKT	BTL2	3e87	-6.2	7
AKT	BTL2	3e87	-6.2	8
AKT	BTL2	3e87	-6.1	9
AKT	BTL2	3e88	-7.6	1
AKT	BTL2	3e88	-7.5	2
AKT	BTL2	3e88	-7.3	3
AKT	BTL2	3e88	-7	4
AKT	BTL2	3e88	-6.7	5
AKT	BTL2	3e88	-6.5	6
AKT	BTL2	3e88	-6.5	7
AKT	BTL2	3e88	-6.4	8
AKT	BTL2	3e88	-6.3	9
AKT	BTL2	2jdr	-6.9	1
AKT	BTL2	2jdr	-6.4	2
AKT	BTL2	2jdr	-6.1	3
AKT	BTL2	2jdr	-6	4
AKT	BTL2	2jdr	-5.9	5
AKT	BTL2	2jdr	-5.7	6
AKT	BTL2	2jdr	-5.4	7
AKT	BTL2	2jdr	-5.4	8
AKT	BTL2	2jdr	-4.7	9
AKT	BTL3	3e87	-9.7	1
AKT	BTL3	3e87	-8.6	2
AKT	BTL3	3e87	-8.1	3
AKT	BTL3	3e87	-7.6	4
AKT	BTL3	3e87	-6.9	5
AKT	BTL3	3e87	-6.6	6
AKT	BTL3	3e87	-6	7
AKT	BTL3	3e88	-10.3	1
AKT	BTL3	3e88	-9.7	2
AKT	BTL3	3e88	-8.2	3
AKT	BTL3	3e88	-7.5	4
AKT	BTL3	3e88	-7.2	5
AKT	BTL3	3e88	-7.1	6
AKT	BTL3	3e88	-7.1	7
AKT	BTL3	3e88	-6.9	8
AKT	BTL3	3e88	-6.6	9
AKT	BTL3	2jdr	-7.1	1
AKT	BTL3	2jdr	-7.1	2
AKT	BTL3	2jdr	-6.7	3
AKT	BTL3	2jdr	-6.6	4
AKT	BTL3	2jdr	-6.5	5
AKT	BTL3	2jdr	-6.4	6
AKT	BTL3	2jdr	-6.4	7
AKT	BTL3	2jdr	-6.1	8
AKT	BTL3	2jdr	-6	9
AKT	BTL4	3e87	-9.5	1
AKT	BTL4	3e87	-8.4	2
AKT	BTL4	3e87	-6.7	3
AKT	BTL4	3e87	-6.6	4
AKT	BTL4	3e87	-6.1	5
AKT	BTL4	3e87	-6	6
AKT	BTL4	3e87	-5.9	7
AKT	BTL4	3e87	-5.7	8
AKT	BTL4	3e87	-5.7	9
AKT	BTL4	3e88	-10.1	1
AKT	BTL4	3e88	-9.5	2
AKT	BTL4	3e88	-9.4	3
AKT	BTL4	3e88	-8.8	4
AKT	BTL4	3e88	-8.6	5
AKT	BTL4	3e88	-8.5	6
AKT	BTL4	3e88	-8.5	7
AKT	BTL4	3e88	-8.2	8
AKT	BTL4	3e88	-7.9	9
AKT	BTL4	2jdr	-7.2	1
AKT	BTL4	2jdr	-7.2	2
AKT	BTL4	2jdr	-7.1	3
AKT	BTL4	2jdr	-6.7	4
AKT	BTL4	2jdr	-6.6	5
AKT	BTL4	2jdr	-6.2	6
AKT	BTL4	2jdr	-6.2	7
AKT	BTL4	2jdr	-5.9	8
AKT	BTL4	2jdr	-5.7	9
AKT	BTL8	3e87	-6.3	1
AKT	BTL8	3e87	-6.1	2
AKT	BTL8	3e87	-5.8	3
AKT	BTL8	3e87	-5.5	4
AKT	BTL8	3e87	-5.4	5
AKT	BTL8	3e87	-5.4	6
AKT	BTL8	3e87	-5.2	7
AKT	BTL8	3e87	-5.2	8
AKT	BTL8	3e87	-5.1	9
AKT	BTL8	3e88	-5.9	1
AKT	BTL8	3e88	-5.8	2
AKT	BTL8	3e88	-5.7	3
AKT	BTL8	3e88	-4.5	4
AKT	BTL8	3e88	-4.2	5
AKT	BTL8	3e88	-4	6
AKT	BTL8	3e88	-3.9	7
AKT	BTL8	3e88	-3.9	8
AKT	BTL8	3e88	-3.9	9
AKT	BTL8	2jdr	-6.4	1
AKT	BTL8	2jdr	-6.3	2
AKT	BTL8	2jdr	-6.3	3
AKT	BTL8	2jdr	-6.2	4
AKT	BTL8	2jdr	-6.1	5
AKT	BTL8	2jdr	-5.8	6
AKT	BTL8	2jdr	-5.7	7
AKT	BTL8	2jdr	-5.7	8
AKT	BTL8	2jdr	-5.6	9
AKT	KS1	3e87	-8.5	1
AKT	KS1	3e87	-8.4	2
AKT	KS1	3e87	-8.3	3
AKT	KS1	3e87	-8.1	4
AKT	KS1	3e87	-8	5
AKT	KS1	3e87	-7.8	6
AKT	KS1	3e87	-7.8	7
AKT	KS1	3e87	-7.6	8
AKT	KS1	3e87	-7.4	9
AKT	KS1	3e88	-8.6	1
AKT	KS1	3e88	-8.6	2
AKT	KS1	3e88	-8.5	3
AKT	KS1	3e88	-8.5	4
AKT	KS1	3e88	-8.5	5
AKT	KS1	3e88	-8.4	6
AKT	KS1	3e88	-8.2	7
AKT	KS1	3e88	-6.7	8
AKT	KS1	3e88	-6.4	9
AKT	KS1	2jdr	-9.8	1
AKT	KS1	2jdr	-9.2	2
AKT	KS1	2jdr	-9	3
AKT	KS1	2jdr	-8.7	4
AKT	KS1	2jdr	-8.4	5
AKT	KS1	2jdr	-8.3	6
AKT	KS1	2jdr	-8.2	7
AKT	KS1	2jdr	-8.2	8
AKT	KS1	2jdr	-8.2	9
AKT	KS11	3e87	-7.8	1
AKT	KS11	3e87	-7.6	2
AKT	KS11	3e87	-7.6	3
AKT	KS11	3e87	-7.5	4
AKT	KS11	3e87	-7.4	5
AKT	KS11	3e87	-7.4	6
AKT	KS11	3e87	-7.1	7
AKT	KS11	3e87	-7.1	8
AKT	KS11	3e87	-6.8	9
AKT	KS11	3e88	-8.2	1
AKT	KS11	3e88	-8.2	2
AKT	KS11	3e88	-8	3
AKT	KS11	3e88	-7.9	4
AKT	KS11	3e88	-7.9	5
AKT	KS11	3e88	-7.7	6
AKT	KS11	3e88	-7.6	7
AKT	KS11	3e88	-7.6	8
AKT	KS11	3e88	-7.2	9
AKT	KS11	2jdr	-8	1
AKT	KS11	2jdr	-7.8	2
AKT	KS11	2jdr	-7.6	3
AKT	KS11	2jdr	-7.5	4
AKT	KS11	2jdr	-6.7	5
AKT	KS11	2jdr	-6.7	6
AKT	KS11	2jdr	-6.2	7
AKT	KS11	2jdr	-4.8	8
AKT	KS11	2jdr	-4.1	9
AKT	KS16	3e87	-8.4	1
AKT	KS16	3e87	-8.4	2
AKT	KS16	3e87	-8.1	3
AKT	KS16	3e87	-8	4
AKT	KS16	3e87	-7.9	5
AKT	KS16	3e87	-7.6	6
AKT	KS16	3e87	-7.5	7
AKT	KS16	3e87	-7.5	8
AKT	KS16	3e87	-7.5	9
AKT	KS16	3e88	-8.1	1
AKT	KS16	3e88	-8.1	2
AKT	KS16	3e88	-8	3
AKT	KS16	3e88	-7.9	4
AKT	KS16	3e88	-7.9	5
AKT	KS16	3e88	-7.8	6
AKT	KS16	3e88	-7.7	7
AKT	KS16	3e88	-7.2	8
AKT	KS16	3e88	-6.9	9
AKT	KS16	2jdr	-9.1	1
AKT	KS16	2jdr	-9.1	2
AKT	KS16	2jdr	-8.7	3
AKT	KS16	2jdr	-8.6	4
AKT	KS16	2jdr	-8.4	5
AKT	KS16	2jdr	-8.2	6
AKT	KS16	2jdr	-8.1	7
AKT	KS16	2jdr	-7.6	8
AKT	KS16	2jdr	-7	9
AKT	KS19	3e87	-7.8	1
AKT	KS19	3e87	-7.8	2
AKT	KS19	3e87	-7.1	3
AKT	KS19	3e87	-7.1	4
AKT	KS19	3e87	-7	5
AKT	KS19	3e87	-7	6
AKT	KS19	3e87	-6.8	7
AKT	KS19	3e87	-6.4	8
AKT	KS19	3e87	-6.2	9
AKT	KS19	3e88	-7.9	1
AKT	KS19	3e88	-7.6	2
AKT	KS19	3e88	-7.5	3
AKT	KS19	3e88	-7.5	4
AKT	KS19	3e88	-7.4	5
AKT	KS19	3e88	-7.4	6
AKT	KS19	3e88	-7.3	7
AKT	KS19	3e88	-7.3	8
AKT	KS19	3e88	-7.1	9
AKT	KS19	2jdr	-7.6	1
AKT	KS19	2jdr	-7.2	2
AKT	KS19	2jdr	-7	3
AKT	KS19	2jdr	-6.5	4
AKT	KS19	2jdr	-6.4	5
AKT	KS19	2jdr	-6.2	6
AKT	KS19	2jdr	-6.1	7
AKT	KS19	2jdr	-5.6	8
AKT	KS19	2jdr	-5.5	9
AKT	KS2	3e87	-8.5	1
AKT	KS2	3e87	-8.5	2
AKT	KS2	3e87	-7.9	3
AKT	KS2	3e87	-7.8	4
AKT	KS2	3e87	-7.4	5
AKT	KS2	3e87	-7	6
AKT	KS2	3e87	-6.9	7
AKT	KS2	3e87	-6.8	8
AKT	KS2	3e87	-6.4	9
AKT	KS2	3e88	-8.6	1
AKT	KS2	3e88	-8.5	2
AKT	KS2	3e88	-8.4	3
AKT	KS2	3e88	-8.4	4
AKT	KS2	3e88	-8.4	5
AKT	KS2	3e88	-8.3	6
AKT	KS2	3e88	-8.2	7
AKT	KS2	3e88	-8	8
AKT	KS2	3e88	-7.8	9
AKT	KS2	2jdr	-9.4	1
AKT	KS2	2jdr	-8.9	2
AKT	KS2	2jdr	-8.6	3
AKT	KS2	2jdr	-8	4
AKT	KS2	2jdr	-7.7	5
AKT	KS2	2jdr	-7.6	6
AKT	KS2	2jdr	-7.3	7
AKT	KS2	2jdr	-7.2	8
AKT	KS2	2jdr	-6.9	9
AKT	KS20	3e87	-7.7	1
AKT	KS20	3e87	-7.7	2
AKT	KS20	3e87	-7.6	3
AKT	KS20	3e87	-7.4	4
AKT	KS20	3e87	-7.4	5
AKT	KS20	3e87	-7.3	6
AKT	KS20	3e87	-7.2	7
AKT	KS20	3e87	-7	8
AKT	KS20	3e87	-7	9
AKT	KS20	3e88	-8.1	1
AKT	KS20	3e88	-7.9	2
AKT	KS20	3e88	-7.6	3
AKT	KS20	3e88	-7.3	4
AKT	KS20	3e88	-7.3	5
AKT	KS20	3e88	-6.9	6
AKT	KS20	3e88	-6.9	7
AKT	KS20	3e88	-6.8	8
AKT	KS20	3e88	-6.7	9
AKT	KS20	2jdr	-7.8	1
AKT	KS20	2jdr	-7.8	2
AKT	KS20	2jdr	-7.8	3
AKT	KS20	2jdr	-7.6	4
AKT	KS20	2jdr	-7.6	5
AKT	KS20	2jdr	-7.6	6
AKT	KS20	2jdr	-7.4	7
AKT	KS20	2jdr	-7.1	8
AKT	KS20	2jdr	-7	9
AKT	KS3	3e87	-8.3	1
AKT	KS3	3e87	-8.3	2
AKT	KS3	3e87	-8.2	3
AKT	KS3	3e87	-8.1	4
AKT	KS3	3e87	-8.1	5
AKT	KS3	3e87	-8	6
AKT	KS3	3e87	-8	7
AKT	KS3	3e87	-7.9	8
AKT	KS3	3e87	-7.9	9
AKT	KS3	3e88	-8.5	1
AKT	KS3	3e88	-8.3	2
AKT	KS3	3e88	-8.1	3
AKT	KS3	3e88	-7.9	4
AKT	KS3	3e88	-7.8	5
AKT	KS3	3e88	-7.6	6
AKT	KS3	3e88	-7	7
AKT	KS3	3e88	-6.5	8
AKT	KS3	3e88	-6.3	9
AKT	KS3	2jdr	-9.2	1
AKT	KS3	2jdr	-8.1	2
AKT	KS3	2jdr	-7.7	3
AKT	KS3	2jdr	-7.5	4
AKT	KS3	2jdr	-7.4	5
AKT	KS3	2jdr	-7.2	6
AKT	KS3	2jdr	-7.1	7
AKT	KS3	2jdr	-7	8
AKT	KS3	2jdr	-6.9	9
AKT	KS4	3e87	-8.5	1
AKT	KS4	3e87	-8.2	2
AKT	KS4	3e87	-8	3
AKT	KS4	3e87	-7.7	4
AKT	KS4	3e87	-7.7	5
AKT	KS4	3e87	-7.4	6
AKT	KS4	3e87	-7.4	7
AKT	KS4	3e87	-7.3	8
AKT	KS4	3e87	-7.3	9
AKT	KS4	3e88	-8.2	1
AKT	KS4	3e88	-8.1	2
AKT	KS4	3e88	-8.1	3
AKT	KS4	3e88	-8	4
AKT	KS4	3e88	-7.8	5
AKT	KS4	3e88	-7.8	6
AKT	KS4	3e88	-7.7	7
AKT	KS4	3e88	-7.3	8
AKT	KS4	3e88	-7.2	9
AKT	KS4	2jdr	-8.6	1
AKT	KS4	2jdr	-8.5	2
AKT	KS4	2jdr	-8.4	3
AKT	KS4	2jdr	-8.2	4
AKT	KS4	2jdr	-8	5
AKT	KS4	2jdr	-7.9	6
AKT	KS4	2jdr	-7.6	7
AKT	KS4	2jdr	-7.2	8
AKT	KS4	2jdr	-7.1	9
AKT	KS52	3e87	-8.9	1
AKT	KS52	3e87	-8.8	2
AKT	KS52	3e87	-8.7	3
AKT	KS52	3e87	-8.6	4
AKT	KS52	3e87	-8.6	5
AKT	KS52	3e87	-8.5	6
AKT	KS52	3e87	-8.3	7
AKT	KS52	3e87	-8.3	8
AKT	KS52	3e87	-8.2	9
AKT	KS52	3e88	-9.1	1
AKT	KS52	3e88	-8.5	2
AKT	KS52	3e88	-8.2	3
AKT	KS52	3e88	-8.2	4
AKT	KS52	3e88	-8.2	5
AKT	KS52	3e88	-7.4	6
AKT	KS52	3e88	-7.3	7
AKT	KS52	3e88	-7.3	8
AKT	KS52	3e88	-6.8	9
AKT	KS52	2jdr	-9.6	1
AKT	KS52	2jdr	-9	2
AKT	KS52	2jdr	-8.8	3
AKT	KS52	2jdr	-8.7	4
AKT	KS52	2jdr	-8.1	5
AKT	KS52	2jdr	-7.8	6
AKT	KS52	2jdr	-7.4	7
AKT	KS52	2jdr	-7.2	8
AKT	KS52	2jdr	-6.6	9
AKT	KS53	3e87	-9.2	1
AKT	KS53	3e87	-8.9	2
AKT	KS53	3e87	-8.2	3
AKT	KS53	3e87	-8.2	4
AKT	KS53	3e87	-7.9	5
AKT	KS53	3e87	-7.5	6
AKT	KS53	3e87	-7.4	7
AKT	KS53	3e87	-7.1	8
AKT	KS53	3e87	-6.9	9
AKT	KS53	3e88	-9	1
AKT	KS53	3e88	-9	2
AKT	KS53	3e88	-8.5	3
AKT	KS53	3e88	-8.4	4
AKT	KS53	3e88	-8.4	5
AKT	KS53	3e88	-8.2	6
AKT	KS53	3e88	-8	7
AKT	KS53	3e88	-7.7	8
AKT	KS53	3e88	-7.6	9
AKT	KS53	2jdr	-9.2	1
AKT	KS53	2jdr	-8.6	2
AKT	KS53	2jdr	-8.4	3
AKT	KS53	2jdr	-8.3	4
AKT	KS53	2jdr	-8.2	5
AKT	KS53	2jdr	-8.1	6
AKT	KS53	2jdr	-8	7
AKT	KS53	2jdr	-8	8
AKT	KS53	2jdr	-8	9
AKT	KS70	3e87	-8.3	1
AKT	KS70	3e87	-8.1	2
AKT	KS70	3e87	-8	3
AKT	KS70	3e87	-7.8	4
AKT	KS70	3e87	-7.7	5
AKT	KS70	3e87	-7.7	6
AKT	KS70	3e87	-7.7	7
AKT	KS70	3e87	-7.6	8
AKT	KS70	3e87	-7.6	9
AKT	KS70	3e88	-8.5	1
AKT	KS70	3e88	-8.3	2
AKT	KS70	3e88	-8.1	3
AKT	KS70	3e88	-8.1	4
AKT	KS70	3e88	-7.8	5
AKT	KS70	3e88	-7.6	6
AKT	KS70	3e88	-7.5	7
AKT	KS70	3e88	-7.4	8
AKT	KS70	3e88	-7.2	9
AKT	KS70	2jdr	-8.6	1
AKT	KS70	2jdr	-8.5	2
AKT	KS70	2jdr	-8.3	3
AKT	KS70	2jdr	-7.8	4
AKT	KS70	2jdr	-7.7	5
AKT	KS70	2jdr	-7.7	6
AKT	KS70	2jdr	-7.6	7
AKT	KS70	2jdr	-7.1	8
AKT	KS70	2jdr	-7.1	9
AKT	KS77	3e87	-8.2	1
AKT	KS77	3e87	-8.2	2
AKT	KS77	3e87	-8.1	3
AKT	KS77	3e87	-8.1	4
AKT	KS77	3e87	-8	5
AKT	KS77	3e87	-7.8	6
AKT	KS77	3e87	-7.8	7
AKT	KS77	3e87	-7.7	8
AKT	KS77	3e87	-7.7	9
AKT	KS77	3e88	-8.6	1
AKT	KS77	3e88	-8.2	2
AKT	KS77	3e88	-8.1	3
AKT	KS77	3e88	-8	4
AKT	KS77	3e88	-7.9	5
AKT	KS77	3e88	-7.9	6
AKT	KS77	3e88	-7.9	7
AKT	KS77	3e88	-7.9	8
AKT	KS77	3e88	-7.7	9
AKT	KS77	2jdr	-9.3	1
AKT	KS77	2jdr	-9	2
AKT	KS77	2jdr	-8.6	3
AKT	KS77	2jdr	-8.3	4
AKT	KS77	2jdr	-8.2	5
AKT	KS77	2jdr	-8.1	6
AKT	KS77	2jdr	-7.8	7
AKT	KS77	2jdr	-7.2	8
AKT	KS77	2jdr	-7.2	9
AKT	KS80	3e87	-0.8	1
AKT	KS80	3e87	-0.7	2
AKT	KS80	3e87	-0.7	3
AKT	KS80	3e87	-0.7	4
AKT	KS80	3e87	-0.7	5
AKT	KS80	3e87	-0.7	6
AKT	KS80	3e87	-0.7	7
AKT	KS80	3e87	-0.6	8
AKT	KS80	3e87	-0.6	9
AKT	KS80	3e88	-0.7	1
AKT	KS80	3e88	-0.7	2
AKT	KS80	3e88	-0.7	3
AKT	KS80	3e88	-0.7	4
AKT	KS80	3e88	-0.6	5
AKT	KS80	3e88	-0.6	6
AKT	KS80	3e88	-0.6	7
AKT	KS80	3e88	-0.6	8
AKT	KS80	3e88	-0.6	9
AKT	KS80	2jdr	-0.8	1
AKT	KS80	2jdr	-0.8	2
AKT	KS80	2jdr	-0.6	3
AKT	KS80	2jdr	-0.6	4
AKT	KS80	2jdr	-0.6	5
AKT	KS80	2jdr	-0.6	6
AKT	KS80	2jdr	-0.6	7
AKT	KS80	2jdr	-0.6	8
AKT	KS80	2jdr	-0.6	9
AKT	KS81	3e87	-0.8	1
AKT	KS81	3e87	-0.7	2
AKT	KS81	3e87	-0.7	3
AKT	KS81	3e87	-0.7	4
AKT	KS81	3e87	-0.7	5
AKT	KS81	3e87	-0.7	6
AKT	KS81	3e87	-0.7	7
AKT	KS81	3e87	-0.6	8
AKT	KS81	3e87	-0.6	9
AKT	KS81	3e88	-0.7	1
AKT	KS81	3e88	-0.7	2
AKT	KS81	3e88	-0.7	3
AKT	KS81	3e88	-0.7	4
AKT	KS81	3e88	-0.6	5
AKT	KS81	3e88	-0.6	6
AKT	KS81	3e88	-0.6	7
AKT	KS81	3e88	-0.6	8
AKT	KS81	3e88	-0.6	9
AKT	KS81	2jdr	-0.8	1
AKT	KS81	2jdr	-0.8	2
AKT	KS81	2jdr	-0.6	3
AKT	KS81	2jdr	-0.6	4
AKT	KS81	2jdr	-0.6	5
AKT	KS81	2jdr	-0.6	6
AKT	KS81	2jdr	-0.6	7
AKT	KS81	2jdr	-0.6	8
AKT	KS81	2jdr	-0.6	9
AKT	KS90	3e87	-8.4	1
AKT	KS90	3e87	-8.4	2
AKT	KS90	3e87	-8.4	3
AKT	KS90	3e87	-8.4	4
AKT	KS90	3e87	-8.3	5
AKT	KS90	3e87	-8.2	6
AKT	KS90	3e87	-8.1	7
AKT	KS90	3e87	-7.7	8
AKT	KS90	3e87	-7.2	9
AKT	KS90	3e88	-8.9	1
AKT	KS90	3e88	-8.8	2
AKT	KS90	3e88	-8.8	3
AKT	KS90	3e88	-8.8	4
AKT	KS90	3e88	-8.1	5
AKT	KS90	3e88	-8.1	6
AKT	KS90	3e88	-8	7
AKT	KS90	3e88	-8	8
AKT	KS90	3e88	-7.9	9
AKT	KS90	2jdr	-9.8	1
AKT	KS90	2jdr	-8.2	2
AKT	KS90	2jdr	-8.2	3
AKT	KS90	2jdr	-8.1	4
AKT	KS90	2jdr	-7.7	5
AKT	KS90	2jdr	-7.5	6
AKT	KS90	2jdr	-7.1	7
AKT	KS90	2jdr	-7.1	8
AKT	KS90	2jdr	-7.1	9
AKT	KS91	3e87	-10.3	1
AKT	KS91	3e87	-10.1	2
AKT	KS91	3e87	-10	3
AKT	KS91	3e87	-9.9	4
AKT	KS91	3e87	-9.8	5
AKT	KS91	3e87	-9.7	6
AKT	KS91	3e87	-9.6	7
AKT	KS91	3e87	-9.2	8
AKT	KS91	3e87	-9.1	9
AKT	KS91	3e88	-10.4	1
AKT	KS91	3e88	-10.4	2
AKT	KS91	3e88	-10.3	3
AKT	KS91	3e88	-10.3	4
AKT	KS91	3e88	-9.9	5
AKT	KS91	3e88	-9.7	6
AKT	KS91	3e88	-9.6	7
AKT	KS91	3e88	-9.4	8
AKT	KS91	3e88	-9.4	9
AKT	KS91	2jdr	-9.3	1
AKT	KS91	2jdr	-8.1	2
AKT	KS91	2jdr	-8	3
AKT	KS91	2jdr	-8	4
AKT	KS91	2jdr	-7.6	5
AKT	KS91	2jdr	-7.5	6
AKT	KS91	2jdr	-7.3	7
AKT	KS91	2jdr	-7.3	8
AKT	KS91	2jdr	-6.9	9
AKT	KS92	3e87	-7.8	1
AKT	KS92	3e87	-7.8	2
AKT	KS92	3e87	-7.5	3
AKT	KS92	3e87	-7.3	4
AKT	KS92	3e87	-7	5
AKT	KS92	3e87	-6.8	6
AKT	KS92	3e87	-5.8	7
AKT	KS92	3e87	-5.8	8
AKT	KS92	3e87	-5.7	9
AKT	KS92	3e88	-8	1
AKT	KS92	3e88	-7.9	2
AKT	KS92	3e88	-7.9	3
AKT	KS92	3e88	-7.8	4
AKT	KS92	3e88	-7.7	5
AKT	KS92	3e88	-7.7	6
AKT	KS92	3e88	-7.6	7
AKT	KS92	3e88	-7.6	8
AKT	KS92	3e88	-7.5	9
AKT	KS92	2jdr	-8.4	1
AKT	KS92	2jdr	-8	2
AKT	KS92	2jdr	-7.8	3
AKT	KS92	2jdr	-6.8	4
AKT	KS92	2jdr	-6.7	5
AKT	KS92	2jdr	-6.7	6
AKT	KS92	2jdr	-6.5	7
AKT	KS92	2jdr	-6.1	8
AKT	KS92	2jdr	-6	9
Bcl-2	BTL1	4aq3	-7	1
Bcl-2	BTL1	4aq3	-6.7	2
Bcl-2	BTL1	4aq3	-6.5	3
Bcl-2	BTL1	4aq3	-6.4	4
Bcl-2	BTL1	4aq3	-6.3	5
Bcl-2	BTL1	4aq3	-6.3	6
Bcl-2	BTL1	4aq3	-6.2	7
Bcl-2	BTL1	4aq3	-6	8
Bcl-2	BTL1	4aq3	-5.9	9
Bcl-2	BTL1	4ieh	-7.3	1
Bcl-2	BTL1	4ieh	-7.1	2
Bcl-2	BTL1	4ieh	-6.8	3
Bcl-2	BTL1	4ieh	-6.5	4
Bcl-2	BTL1	4ieh	-6.5	5
Bcl-2	BTL1	4ieh	-6.4	6
Bcl-2	BTL1	4ieh	-6.4	7
Bcl-2	BTL1	4ieh	-6.1	8
Bcl-2	BTL1	4ieh	-5.5	9
Bcl-2	BTL1	6gl8	-6.5	1
Bcl-2	BTL1	6gl8	-6.1	2
Bcl-2	BTL1	6gl8	-5.8	3
Bcl-2	BTL1	6gl8	-5.8	4
Bcl-2	BTL1	6gl8	-5.7	5
Bcl-2	BTL1	6gl8	-5.7	6
Bcl-2	BTL1	6gl8	-5.7	7
Bcl-2	BTL1	6gl8	-5.6	8
Bcl-2	BTL1	6gl8	-5.4	9
Bcl-2	BTL15	4aq3	-6.8	1
Bcl-2	BTL15	4aq3	-6.6	2
Bcl-2	BTL15	4aq3	-6.4	3
Bcl-2	BTL15	4aq3	-6.3	4
Bcl-2	BTL15	4aq3	-6.2	5
Bcl-2	BTL15	4aq3	-6.2	6
Bcl-2	BTL15	4aq3	-6	7
Bcl-2	BTL15	4aq3	-6	8
Bcl-2	BTL15	4aq3	-5.9	9
Bcl-2	BTL15	4ieh	-5.7	1
Bcl-2	BTL15	4ieh	-5.7	2
Bcl-2	BTL15	4ieh	-5.6	3
Bcl-2	BTL15	4ieh	-5.6	4
Bcl-2	BTL15	4ieh	-5.4	5
Bcl-2	BTL15	4ieh	-5.3	6
Bcl-2	BTL15	4ieh	-5.3	7
Bcl-2	BTL15	4ieh	-5.1	8
Bcl-2	BTL15	4ieh	-5.1	9
Bcl-2	BTL15	6gl8	-4.6	1
Bcl-2	BTL15	6gl8	-4.5	2
Bcl-2	BTL15	6gl8	-4.4	3
Bcl-2	BTL15	6gl8	-4.4	4
Bcl-2	BTL15	6gl8	-4.3	5
Bcl-2	BTL15	6gl8	-4.2	6
Bcl-2	BTL15	6gl8	-4.2	7
Bcl-2	BTL15	6gl8	-4.2	8
Bcl-2	BTL15	6gl8	-4.1	9
Bcl-2	BTL19	4aq3	-6.6	1
Bcl-2	BTL19	4aq3	-6.6	2
Bcl-2	BTL19	4aq3	-6.6	3
Bcl-2	BTL19	4aq3	-6.4	4
Bcl-2	BTL19	4aq3	-6.1	5
Bcl-2	BTL19	4aq3	-6.1	6
Bcl-2	BTL19	4aq3	-6.1	7
Bcl-2	BTL19	4aq3	-6	8
Bcl-2	BTL19	4aq3	-6	9
Bcl-2	BTL19	4ieh	-5.9	1
Bcl-2	BTL19	4ieh	-5.9	2
Bcl-2	BTL19	4ieh	-5.8	3
Bcl-2	BTL19	4ieh	-5.7	4
Bcl-2	BTL19	4ieh	-5.7	5
Bcl-2	BTL19	4ieh	-5.5	6
Bcl-2	BTL19	4ieh	-5.4	7
Bcl-2	BTL19	4ieh	-5.4	8
Bcl-2	BTL19	4ieh	-5.2	9
Bcl-2	BTL19	6gl8	-4.7	1
Bcl-2	BTL19	6gl8	-4.6	2
Bcl-2	BTL19	6gl8	-4.4	3
Bcl-2	BTL19	6gl8	-4.3	4
Bcl-2	BTL19	6gl8	-4.3	5
Bcl-2	BTL19	6gl8	-4.3	6
Bcl-2	BTL19	6gl8	-4.2	7
Bcl-2	BTL19	6gl8	-4.2	8
Bcl-2	BTL19	6gl8	-4.2	9
Bcl-2	BTL2	4aq3	-8.6	1
Bcl-2	BTL2	4aq3	-8.6	2
Bcl-2	BTL2	4aq3	-8.4	3
Bcl-2	BTL2	4aq3	-8.4	4
Bcl-2	BTL2	4aq3	-8.4	5
Bcl-2	BTL2	4aq3	-8.3	6
Bcl-2	BTL2	4aq3	-8.3	7
Bcl-2	BTL2	4aq3	-8.2	8
Bcl-2	BTL2	4aq3	-8.2	9
Bcl-2	BTL2	4ieh	-8.4	1
Bcl-2	BTL2	4ieh	-8.4	2
Bcl-2	BTL2	4ieh	-8.2	3
Bcl-2	BTL2	4ieh	-8.2	4
Bcl-2	BTL2	4ieh	-8.1	5
Bcl-2	BTL2	4ieh	-7.5	6
Bcl-2	BTL2	4ieh	-7.4	7
Bcl-2	BTL2	4ieh	-7.3	8
Bcl-2	BTL2	4ieh	-7.2	9
Bcl-2	BTL2	6gl8	-7.6	1
Bcl-2	BTL2	6gl8	-7	2
Bcl-2	BTL2	6gl8	-6.9	3
Bcl-2	BTL2	6gl8	-6.8	4
Bcl-2	BTL2	6gl8	-6.7	5
Bcl-2	BTL2	6gl8	-6.6	6
Bcl-2	BTL2	6gl8	-6.3	7
Bcl-2	BTL2	6gl8	-6.3	8
Bcl-2	BTL2	6gl8	-6.3	9
Bcl-2	BTL3	4aq3	-8.4	1
Bcl-2	BTL3	4aq3	-8.4	2
Bcl-2	BTL3	4aq3	-7.8	3
Bcl-2	BTL3	4aq3	-7.8	4
Bcl-2	BTL3	4aq3	-7.7	5
Bcl-2	BTL3	4aq3	-7.7	6
Bcl-2	BTL3	4aq3	-7.6	7
Bcl-2	BTL3	4aq3	-7.3	8
Bcl-2	BTL3	4aq3	-7.2	9
Bcl-2	BTL3	4ieh	-8	1
Bcl-2	BTL3	4ieh	-7.9	2
Bcl-2	BTL3	4ieh	-7.8	3
Bcl-2	BTL3	4ieh	-7.6	4
Bcl-2	BTL3	4ieh	-7.5	5
Bcl-2	BTL3	4ieh	-7.5	6
Bcl-2	BTL3	4ieh	-7.3	7
Bcl-2	BTL3	4ieh	-7.1	8
Bcl-2	BTL3	4ieh	-7	9
Bcl-2	BTL3	6gl8	-7.7	1
Bcl-2	BTL3	6gl8	-7.4	2
Bcl-2	BTL3	6gl8	-7.4	3
Bcl-2	BTL3	6gl8	-7	4
Bcl-2	BTL3	6gl8	-6.9	5
Bcl-2	BTL3	6gl8	-6.9	6
Bcl-2	BTL3	6gl8	-6.7	7
Bcl-2	BTL3	6gl8	-6.5	8
Bcl-2	BTL3	6gl8	-6.5	9
Bcl-2	BTL4	4aq3	-7.2	1
Bcl-2	BTL4	4aq3	-6.7	2
Bcl-2	BTL4	4aq3	-6.5	3
Bcl-2	BTL4	4aq3	-6.5	4
Bcl-2	BTL4	4aq3	-6.4	5
Bcl-2	BTL4	4aq3	-6.3	6
Bcl-2	BTL4	4aq3	-6.2	7
Bcl-2	BTL4	4aq3	-6.1	8
Bcl-2	BTL4	4aq3	-6	9
Bcl-2	BTL4	4ieh	-7.5	1
Bcl-2	BTL4	4ieh	-7.5	2
Bcl-2	BTL4	4ieh	-7.4	3
Bcl-2	BTL4	4ieh	-7.2	4
Bcl-2	BTL4	4ieh	-7.2	5
Bcl-2	BTL4	4ieh	-7.1	6
Bcl-2	BTL4	4ieh	-7	7
Bcl-2	BTL4	4ieh	-6.9	8
Bcl-2	BTL4	4ieh	-6.7	9
Bcl-2	BTL4	6gl8	-7.7	1
Bcl-2	BTL4	6gl8	-7.5	2
Bcl-2	BTL4	6gl8	-7.4	3
Bcl-2	BTL4	6gl8	-7.3	4
Bcl-2	BTL4	6gl8	-7.1	5
Bcl-2	BTL4	6gl8	-6.9	6
Bcl-2	BTL4	6gl8	-6.7	7
Bcl-2	BTL4	6gl8	-6.7	8
Bcl-2	BTL4	6gl8	-6.6	9
Bcl-2	BTL8	4aq3	-6.1	1
Bcl-2	BTL8	4aq3	-6	2
Bcl-2	BTL8	4aq3	-5.8	3
Bcl-2	BTL8	4aq3	-5.8	4
Bcl-2	BTL8	4aq3	-5.8	5
Bcl-2	BTL8	4aq3	-5.6	6
Bcl-2	BTL8	4aq3	-5.6	7
Bcl-2	BTL8	4aq3	-5.6	8
Bcl-2	BTL8	4aq3	-5.6	9
Bcl-2	BTL8	4ieh	-5.7	1
Bcl-2	BTL8	4ieh	-5.6	2
Bcl-2	BTL8	4ieh	-5.6	3
Bcl-2	BTL8	4ieh	-5.6	4
Bcl-2	BTL8	4ieh	-5.5	5
Bcl-2	BTL8	4ieh	-5.5	6
Bcl-2	BTL8	4ieh	-5.4	7
Bcl-2	BTL8	4ieh	-5.4	8
Bcl-2	BTL8	4ieh	-5.4	9
Bcl-2	BTL8	6gl8	-5.2	1
Bcl-2	BTL8	6gl8	-5.1	2
Bcl-2	BTL8	6gl8	-5	3
Bcl-2	BTL8	6gl8	-4.9	4
Bcl-2	BTL8	6gl8	-4.8	5
Bcl-2	BTL8	6gl8	-4.7	6
Bcl-2	BTL8	6gl8	-4.6	7
Bcl-2	BTL8	6gl8	-4.6	8
Bcl-2	BTL8	6gl8	-4.6	9
Bcl-2	KS1	4aq3	-7.5	1
Bcl-2	KS1	4aq3	-7.1	2
Bcl-2	KS1	4aq3	-7.1	3
Bcl-2	KS1	4aq3	-7	4
Bcl-2	KS1	4aq3	-6.6	5
Bcl-2	KS1	4aq3	-6.5	6
Bcl-2	KS1	4aq3	-6.5	7
Bcl-2	KS1	4aq3	-6.4	8
Bcl-2	KS1	4aq3	-6.2	9
Bcl-2	KS1	4ieh	-7.4	1
Bcl-2	KS1	4ieh	-7.3	2
Bcl-2	KS1	4ieh	-7.3	3
Bcl-2	KS1	4ieh	-7.2	4
Bcl-2	KS1	4ieh	-6.8	5
Bcl-2	KS1	4ieh	-6.7	6
Bcl-2	KS1	4ieh	-6.7	7
Bcl-2	KS1	4ieh	-6.7	8
Bcl-2	KS1	4ieh	-6.6	9
Bcl-2	KS1	6gl8	-6.6	1
Bcl-2	KS1	6gl8	-6.6	2
Bcl-2	KS1	6gl8	-6.6	3
Bcl-2	KS1	6gl8	-6.4	4
Bcl-2	KS1	6gl8	-6.3	5
Bcl-2	KS1	6gl8	-6	6
Bcl-2	KS1	6gl8	-5.7	7
Bcl-2	KS1	6gl8	-5.6	8
Bcl-2	KS1	6gl8	-5.5	9
Bcl-2	KS11	4aq3	-7.3	1
Bcl-2	KS11	4aq3	-7.2	2
Bcl-2	KS11	4aq3	-7	3
Bcl-2	KS11	4aq3	-6.6	4
Bcl-2	KS11	4aq3	-6.1	5
Bcl-2	KS11	4aq3	-6	6
Bcl-2	KS11	4aq3	-6	7
Bcl-2	KS11	4aq3	-6	8
Bcl-2	KS11	4aq3	-5.6	9
Bcl-2	KS11	4ieh	-7.6	1
Bcl-2	KS11	4ieh	-6.6	2
Bcl-2	KS11	4ieh	-6.5	3
Bcl-2	KS11	4ieh	-6.4	4
Bcl-2	KS11	4ieh	-6	5
Bcl-2	KS11	4ieh	-5.8	6
Bcl-2	KS11	4ieh	-5.5	7
Bcl-2	KS11	4ieh	-5.4	8
Bcl-2	KS11	4ieh	-5.3	9
Bcl-2	KS11	6gl8	-7.5	1
Bcl-2	KS11	6gl8	-7.4	2
Bcl-2	KS11	6gl8	-6.5	3
Bcl-2	KS11	6gl8	-6.4	4
Bcl-2	KS11	6gl8	-6.2	5
Bcl-2	KS11	6gl8	-6.1	6
Bcl-2	KS11	6gl8	-6.1	7
Bcl-2	KS11	6gl8	-6.1	8
Bcl-2	KS11	6gl8	-5.7	9
Bcl-2	KS16	4aq3	-8.7	1
Bcl-2	KS16	4aq3	-7.2	2
Bcl-2	KS16	4aq3	-7.1	3
Bcl-2	KS16	4aq3	-7	4
Bcl-2	KS16	4aq3	-6.9	5
Bcl-2	KS16	4aq3	-6.3	6
Bcl-2	KS16	4aq3	-6.3	7
Bcl-2	KS16	4aq3	-6.2	8
Bcl-2	KS16	4aq3	-6.2	9
Bcl-2	KS16	4ieh	-7.1	1
Bcl-2	KS16	4ieh	-6.6	2
Bcl-2	KS16	4ieh	-6.3	3
Bcl-2	KS16	4ieh	-6.3	4
Bcl-2	KS16	4ieh	-5.8	5
Bcl-2	KS16	4ieh	-5.8	6
Bcl-2	KS16	4ieh	-5.5	7
Bcl-2	KS16	4ieh	-5.3	8
Bcl-2	KS16	4ieh	-5.2	9
Bcl-2	KS16	6gl8	-6.8	1
Bcl-2	KS16	6gl8	-6.6	2
Bcl-2	KS16	6gl8	-6.5	3
Bcl-2	KS16	6gl8	-6.2	4
Bcl-2	KS16	6gl8	-6	5
Bcl-2	KS16	6gl8	-6	6
Bcl-2	KS16	6gl8	-6	7
Bcl-2	KS16	6gl8	-5.6	8
Bcl-2	KS16	6gl8	-5.6	9
Bcl-2	KS19	4aq3	-6.8	1
Bcl-2	KS19	4aq3	-6.6	2
Bcl-2	KS19	4aq3	-6.4	3
Bcl-2	KS19	4aq3	-6.3	4
Bcl-2	KS19	4aq3	-5.9	5
Bcl-2	KS19	4aq3	-5.9	6
Bcl-2	KS19	4aq3	-5.8	7
Bcl-2	KS19	4aq3	-5.7	8
Bcl-2	KS19	4aq3	-5.6	9
Bcl-2	KS19	4ieh	-6.9	1
Bcl-2	KS19	4ieh	-6.5	2
Bcl-2	KS19	4ieh	-6.5	3
Bcl-2	KS19	4ieh	-6.4	4
Bcl-2	KS19	4ieh	-6.2	5
Bcl-2	KS19	4ieh	-6	6
Bcl-2	KS19	4ieh	-5.8	7
Bcl-2	KS19	4ieh	-5.7	8
Bcl-2	KS19	4ieh	-5.7	9
Bcl-2	KS19	6gl8	-6.7	1
Bcl-2	KS19	6gl8	-6.7	2
Bcl-2	KS19	6gl8	-6.3	3
Bcl-2	KS19	6gl8	-6	4
Bcl-2	KS19	6gl8	-5.8	5
Bcl-2	KS19	6gl8	-5.8	6
Bcl-2	KS19	6gl8	-5.7	7
Bcl-2	KS19	6gl8	-5.6	8
Bcl-2	KS19	6gl8	-5.3	9
Bcl-2	KS2	4aq3	-7	1
Bcl-2	KS2	4aq3	-6.9	2
Bcl-2	KS2	4aq3	-6.9	3
Bcl-2	KS2	4aq3	-6.9	4
Bcl-2	KS2	4aq3	-6.7	5
Bcl-2	KS2	4aq3	-6.6	6
Bcl-2	KS2	4aq3	-6.6	7
Bcl-2	KS2	4aq3	-6.5	8
Bcl-2	KS2	4aq3	-6.5	9
Bcl-2	KS2	4ieh	-7.3	1
Bcl-2	KS2	4ieh	-7.1	2
Bcl-2	KS2	4ieh	-7.1	3
Bcl-2	KS2	4ieh	-6.9	4
Bcl-2	KS2	4ieh	-6.8	5
Bcl-2	KS2	4ieh	-6.8	6
Bcl-2	KS2	4ieh	-6.8	7
Bcl-2	KS2	4ieh	-6.1	8
Bcl-2	KS2	4ieh	-5.8	9
Bcl-2	KS2	6gl8	-7	1
Bcl-2	KS2	6gl8	-6.6	2
Bcl-2	KS2	6gl8	-6.3	3
Bcl-2	KS2	6gl8	-6	4
Bcl-2	KS2	6gl8	-5.8	5
Bcl-2	KS2	6gl8	-5.6	6
Bcl-2	KS2	6gl8	-5.5	7
Bcl-2	KS2	6gl8	-5.4	8
Bcl-2	KS2	6gl8	-5.3	9
Bcl-2	KS20	4aq3	-7.4	1
Bcl-2	KS20	4aq3	-7	2
Bcl-2	KS20	4aq3	-7	3
Bcl-2	KS20	4aq3	-6.9	4
Bcl-2	KS20	4aq3	-6.8	5
Bcl-2	KS20	4aq3	-6.8	6
Bcl-2	KS20	4aq3	-6.8	7
Bcl-2	KS20	4aq3	-6.6	8
Bcl-2	KS20	4aq3	-6.6	9
Bcl-2	KS20	4ieh	-6.5	1
Bcl-2	KS20	4ieh	-6.4	2
Bcl-2	KS20	4ieh	-6.2	3
Bcl-2	KS20	4ieh	-6.1	4
Bcl-2	KS20	4ieh	-6	5
Bcl-2	KS20	4ieh	-5.9	6
Bcl-2	KS20	4ieh	-5.9	7
Bcl-2	KS20	4ieh	-5.9	8
Bcl-2	KS20	4ieh	-5.8	9
Bcl-2	KS20	6gl8	-7.6	1
Bcl-2	KS20	6gl8	-7.3	2
Bcl-2	KS20	6gl8	-7.3	3
Bcl-2	KS20	6gl8	-6.6	4
Bcl-2	KS20	6gl8	-6.5	5
Bcl-2	KS20	6gl8	-6	6
Bcl-2	KS20	6gl8	-5.9	7
Bcl-2	KS20	6gl8	-5.4	8
Bcl-2	KS20	6gl8	-5.3	9
Bcl-2	KS3	4aq3	-7	1
Bcl-2	KS3	4aq3	-6.7	2
Bcl-2	KS3	4aq3	-6.5	3
Bcl-2	KS3	4aq3	-6.4	4
Bcl-2	KS3	4aq3	-6.3	5
Bcl-2	KS3	4aq3	-6.3	6
Bcl-2	KS3	4aq3	-6.2	7
Bcl-2	KS3	4aq3	-6	8
Bcl-2	KS3	4aq3	-5.9	9
Bcl-2	KS3	4ieh	-7.3	1
Bcl-2	KS3	4ieh	-7.1	2
Bcl-2	KS3	4ieh	-6.8	3
Bcl-2	KS3	4ieh	-6.5	4
Bcl-2	KS3	4ieh	-6.5	5
Bcl-2	KS3	4ieh	-6.4	6
Bcl-2	KS3	4ieh	-6.4	7
Bcl-2	KS3	4ieh	-6.1	8
Bcl-2	KS3	4ieh	-5.5	9
Bcl-2	KS3	6gl8	-6.5	1
Bcl-2	KS3	6gl8	-6.1	2
Bcl-2	KS3	6gl8	-5.8	3
Bcl-2	KS3	6gl8	-5.8	4
Bcl-2	KS3	6gl8	-5.7	5
Bcl-2	KS3	6gl8	-5.7	6
Bcl-2	KS3	6gl8	-5.7	7
Bcl-2	KS3	6gl8	-5.6	8
Bcl-2	KS3	6gl8	-5.4	9
Bcl-2	KS4	4aq3	-7.4	1
Bcl-2	KS4	4aq3	-7.2	2
Bcl-2	KS4	4aq3	-6.8	3
Bcl-2	KS4	4aq3	-6.5	4
Bcl-2	KS4	4aq3	-6.4	5
Bcl-2	KS4	4aq3	-6.4	6
Bcl-2	KS4	4aq3	-6.3	7
Bcl-2	KS4	4aq3	-6.3	8
Bcl-2	KS4	4aq3	-6.3	9
Bcl-2	KS4	4ieh	-7.2	1
Bcl-2	KS4	4ieh	-7.1	2
Bcl-2	KS4	4ieh	-6.7	3
Bcl-2	KS4	4ieh	-6.7	4
Bcl-2	KS4	4ieh	-6.4	5
Bcl-2	KS4	4ieh	-6.1	6
Bcl-2	KS4	4ieh	-6	7
Bcl-2	KS4	4ieh	-6	8
Bcl-2	KS4	4ieh	-5.8	9
Bcl-2	KS4	6gl8	-6.2	1
Bcl-2	KS4	6gl8	-6.2	2
Bcl-2	KS4	6gl8	-6.1	3
Bcl-2	KS4	6gl8	-6	4
Bcl-2	KS4	6gl8	-5.9	5
Bcl-2	KS4	6gl8	-5.7	6
Bcl-2	KS4	6gl8	-5.7	7
Bcl-2	KS4	6gl8	-5.6	8
Bcl-2	KS4	6gl8	-5.5	9
Bcl-2	KS52	4aq3	-7.6	1
Bcl-2	KS52	4aq3	-7.4	2
Bcl-2	KS52	4aq3	-7.2	3
Bcl-2	KS52	4aq3	-7.1	4
Bcl-2	KS52	4aq3	-7	5
Bcl-2	KS52	4aq3	-6.9	6
Bcl-2	KS52	4aq3	-6.8	7
Bcl-2	KS52	4aq3	-6.8	8
Bcl-2	KS52	4aq3	-6.8	9
Bcl-2	KS52	4ieh	-7.6	1
Bcl-2	KS52	4ieh	-7.4	2
Bcl-2	KS52	4ieh	-7.2	3
Bcl-2	KS52	4ieh	-7.1	4
Bcl-2	KS52	4ieh	-7	5
Bcl-2	KS52	4ieh	-6.7	6
Bcl-2	KS52	4ieh	-6.5	7
Bcl-2	KS52	4ieh	-6.4	8
Bcl-2	KS52	4ieh	-6.4	9
Bcl-2	KS52	6gl8	-7.1	1
Bcl-2	KS52	6gl8	-7	2
Bcl-2	KS52	6gl8	-6.2	3
Bcl-2	KS52	6gl8	-5.8	4
Bcl-2	KS52	6gl8	-5.6	5
Bcl-2	KS52	6gl8	-5.4	6
Bcl-2	KS52	6gl8	-5.4	7
Bcl-2	KS52	6gl8	-5.3	8
Bcl-2	KS52	6gl8	-5.2	9
Bcl-2	KS53	4aq3	-8.7	1
Bcl-2	KS53	4aq3	-8.4	2
Bcl-2	KS53	4aq3	-8.2	3
Bcl-2	KS53	4aq3	-8.2	4
Bcl-2	KS53	4aq3	-7.8	5
Bcl-2	KS53	4aq3	-7.7	6
Bcl-2	KS53	4aq3	-7.4	7
Bcl-2	KS53	4aq3	-7.4	8
Bcl-2	KS53	4aq3	-7.3	9
Bcl-2	KS53	4ieh	-7.3	1
Bcl-2	KS53	4ieh	-7.3	2
Bcl-2	KS53	4ieh	-7.2	3
Bcl-2	KS53	4ieh	-7.2	4
Bcl-2	KS53	4ieh	-7.2	5
Bcl-2	KS53	4ieh	-7.1	6
Bcl-2	KS53	4ieh	-7.1	7
Bcl-2	KS53	4ieh	-6.8	8
Bcl-2	KS53	4ieh	-6.2	9
Bcl-2	KS53	6gl8	-7.1	1
Bcl-2	KS53	6gl8	-7.1	2
Bcl-2	KS53	6gl8	-7	3
Bcl-2	KS53	6gl8	-6.7	4
Bcl-2	KS53	6gl8	-6.6	5
Bcl-2	KS53	6gl8	-6.6	6
Bcl-2	KS53	6gl8	-6.5	7
Bcl-2	KS53	6gl8	-6.5	8
Bcl-2	KS53	6gl8	-6.3	9
Bcl-2	KS70	4aq3	-6.9	1
Bcl-2	KS70	4aq3	-6.5	2
Bcl-2	KS70	4aq3	-6.5	3
Bcl-2	KS70	4aq3	-6.4	4
Bcl-2	KS70	4aq3	-6.2	5
Bcl-2	KS70	4aq3	-6.2	6
Bcl-2	KS70	4aq3	-6.2	7
Bcl-2	KS70	4aq3	-6.1	8
Bcl-2	KS70	4aq3	-5.8	9
Bcl-2	KS70	4ieh	-6.9	1
Bcl-2	KS70	4ieh	-6.8	2
Bcl-2	KS70	4ieh	-6.6	3
Bcl-2	KS70	4ieh	-6.6	4
Bcl-2	KS70	4ieh	-6.3	5
Bcl-2	KS70	4ieh	-6.2	6
Bcl-2	KS70	4ieh	-6.1	7
Bcl-2	KS70	4ieh	-5.7	8
Bcl-2	KS70	4ieh	-5.7	9
Bcl-2	KS70	6gl8	-6.2	1
Bcl-2	KS70	6gl8	-6.1	2
Bcl-2	KS70	6gl8	-6.1	3
Bcl-2	KS70	6gl8	-5.9	4
Bcl-2	KS70	6gl8	-5.9	5
Bcl-2	KS70	6gl8	-5.8	6
Bcl-2	KS70	6gl8	-5.7	7
Bcl-2	KS70	6gl8	-5.3	8
Bcl-2	KS70	6gl8	-5.1	9
Bcl-2	KS77	4aq3	-6.8	1
Bcl-2	KS77	4aq3	-6.8	2
Bcl-2	KS77	4aq3	-6.6	3
Bcl-2	KS77	4aq3	-6.6	4
Bcl-2	KS77	4aq3	-6.5	5
Bcl-2	KS77	4aq3	-6.5	6
Bcl-2	KS77	4aq3	-6.3	7
Bcl-2	KS77	4aq3	-6.2	8
Bcl-2	KS77	4aq3	-6.2	9
Bcl-2	KS77	4ieh	-7.3	1
Bcl-2	KS77	4ieh	-7.1	2
Bcl-2	KS77	4ieh	-7	3
Bcl-2	KS77	4ieh	-6.9	4
Bcl-2	KS77	4ieh	-6.9	5
Bcl-2	KS77	4ieh	-6.9	6
Bcl-2	KS77	4ieh	-6.5	7
Bcl-2	KS77	4ieh	-6.3	8
Bcl-2	KS77	4ieh	-6	9
Bcl-2	KS77	6gl8	-6.7	1
Bcl-2	KS77	6gl8	-6.5	2
Bcl-2	KS77	6gl8	-6.4	3
Bcl-2	KS77	6gl8	-6.3	4
Bcl-2	KS77	6gl8	-5.8	5
Bcl-2	KS77	6gl8	-5.8	6
Bcl-2	KS77	6gl8	-5.8	7
Bcl-2	KS77	6gl8	-5.5	8
Bcl-2	KS77	6gl8	-5.3	9
Bcl-2	KS80	4aq3	-0.8	1
Bcl-2	KS80	4aq3	-0.7	2
Bcl-2	KS80	4aq3	-0.7	3
Bcl-2	KS80	4aq3	-0.7	4
Bcl-2	KS80	4aq3	-0.7	5
Bcl-2	KS80	4aq3	-0.7	6
Bcl-2	KS80	4aq3	-0.7	7
Bcl-2	KS80	4aq3	-0.6	8
Bcl-2	KS80	4aq3	-0.6	9
Bcl-2	KS80	4ieh	-0.7	1
Bcl-2	KS80	4ieh	-0.6	2
Bcl-2	KS80	4ieh	-0.6	3
Bcl-2	KS80	4ieh	-0.6	4
Bcl-2	KS80	4ieh	-0.6	5
Bcl-2	KS80	4ieh	-0.6	6
Bcl-2	KS80	4ieh	-0.6	7
Bcl-2	KS80	4ieh	-0.5	8
Bcl-2	KS80	4ieh	-0.5	9
Bcl-2	KS80	6gl8	-0.7	1
Bcl-2	KS80	6gl8	-0.5	2
Bcl-2	KS80	6gl8	-0.5	3
Bcl-2	KS80	6gl8	-0.5	4
Bcl-2	KS80	6gl8	-0.5	5
Bcl-2	KS80	6gl8	-0.5	6
Bcl-2	KS80	6gl8	-0.4	7
Bcl-2	KS80	6gl8	-0.4	8
Bcl-2	KS80	6gl8	-0.4	9
Bcl-2	KS81	4aq3	-0.8	1
Bcl-2	KS81	4aq3	-0.7	2
Bcl-2	KS81	4aq3	-0.7	3
Bcl-2	KS81	4aq3	-0.7	4
Bcl-2	KS81	4aq3	-0.7	5
Bcl-2	KS81	4aq3	-0.7	6
Bcl-2	KS81	4aq3	-0.7	7
Bcl-2	KS81	4aq3	-0.6	8
Bcl-2	KS81	4aq3	-0.6	9
Bcl-2	KS81	4ieh	-0.7	1
Bcl-2	KS81	4ieh	-0.6	2
Bcl-2	KS81	4ieh	-0.6	3
Bcl-2	KS81	4ieh	-0.6	4
Bcl-2	KS81	4ieh	-0.6	5
Bcl-2	KS81	4ieh	-0.6	6
Bcl-2	KS81	4ieh	-0.6	7
Bcl-2	KS81	4ieh	-0.5	8
Bcl-2	KS81	4ieh	-0.5	9
Bcl-2	KS81	6gl8	-0.7	1
Bcl-2	KS81	6gl8	-0.5	2
Bcl-2	KS81	6gl8	-0.5	3
Bcl-2	KS81	6gl8	-0.5	4
Bcl-2	KS81	6gl8	-0.5	5
Bcl-2	KS81	6gl8	-0.5	6
Bcl-2	KS81	6gl8	-0.4	7
Bcl-2	KS81	6gl8	-0.4	8
Bcl-2	KS81	6gl8	-0.4	9
Bcl-2	KS90	4aq3	-7.9	1
Bcl-2	KS90	4aq3	-7.8	2
Bcl-2	KS90	4aq3	-7.1	3
Bcl-2	KS90	4aq3	-7	4
Bcl-2	KS90	4aq3	-7	5
Bcl-2	KS90	4aq3	-6.9	6
Bcl-2	KS90	4aq3	-6.7	7
Bcl-2	KS90	4aq3	-6.6	8
Bcl-2	KS90	4aq3	-6.5	9
Bcl-2	KS90	4ieh	-7.6	1
Bcl-2	KS90	4ieh	-7.1	2
Bcl-2	KS90	4ieh	-7.1	3
Bcl-2	KS90	4ieh	-7.1	4
Bcl-2	KS90	4ieh	-6.9	5
Bcl-2	KS90	4ieh	-6.7	6
Bcl-2	KS90	4ieh	-6.7	7
Bcl-2	KS90	4ieh	-6.6	8
Bcl-2	KS90	4ieh	-6.4	9
Bcl-2	KS90	6gl8	-7.4	1
Bcl-2	KS90	6gl8	-7	2
Bcl-2	KS90	6gl8	-6.8	3
Bcl-2	KS90	6gl8	-6.3	4
Bcl-2	KS90	6gl8	-6.2	5
Bcl-2	KS90	6gl8	-6.2	6
Bcl-2	KS90	6gl8	-6.1	7
Bcl-2	KS90	6gl8	-6	8
Bcl-2	KS90	6gl8	-5.9	9
Bcl-2	KS91	4aq3	-9	1
Bcl-2	KS91	4aq3	-8.4	2
Bcl-2	KS91	4aq3	-8.4	3
Bcl-2	KS91	4aq3	-8.2	4
Bcl-2	KS91	4aq3	-8.2	5
Bcl-2	KS91	4aq3	-8.1	6
Bcl-2	KS91	4aq3	-8	7
Bcl-2	KS91	4aq3	-8	8
Bcl-2	KS91	4aq3	-7.9	9
Bcl-2	KS91	4ieh	-8	1
Bcl-2	KS91	4ieh	-7.7	2
Bcl-2	KS91	4ieh	-7.6	3
Bcl-2	KS91	4ieh	-7.6	4
Bcl-2	KS91	4ieh	-7.6	5
Bcl-2	KS91	4ieh	-7.3	6
Bcl-2	KS91	4ieh	-7.2	7
Bcl-2	KS91	4ieh	-7.2	8
Bcl-2	KS91	4ieh	-7.1	9
Bcl-2	KS91	6gl8	-7.1	1
Bcl-2	KS91	6gl8	-6.9	2
Bcl-2	KS91	6gl8	-6.7	3
Bcl-2	KS91	6gl8	-6.6	4
Bcl-2	KS91	6gl8	-6.5	5
Bcl-2	KS91	6gl8	-6.5	6
Bcl-2	KS91	6gl8	-6.5	7
Bcl-2	KS91	6gl8	-6.4	8
Bcl-2	KS91	6gl8	-6.4	9
Bcl-2	KS92	4aq3	-6.4	1
Bcl-2	KS92	4aq3	-6.4	2
Bcl-2	KS92	4aq3	-6.4	3
Bcl-2	KS92	4aq3	-6.3	4
Bcl-2	KS92	4aq3	-6.2	5
Bcl-2	KS92	4aq3	-6.1	6
Bcl-2	KS92	4aq3	-5.9	7
Bcl-2	KS92	4aq3	-5.8	8
Bcl-2	KS92	4aq3	-5.8	9
Bcl-2	KS92	4ieh	-6.8	1
Bcl-2	KS92	4ieh	-6.8	2
Bcl-2	KS92	4ieh	-6.7	3
Bcl-2	KS92	4ieh	-6.5	4
Bcl-2	KS92	4ieh	-6.4	5
Bcl-2	KS92	4ieh	-6	6
Bcl-2	KS92	4ieh	-6	7
Bcl-2	KS92	4ieh	-5.8	8
Bcl-2	KS92	4ieh	-5.7	9
Bcl-2	KS92	6gl8	-5.8	1
Bcl-2	KS92	6gl8	-5.7	2
Bcl-2	KS92	6gl8	-5.7	3
Bcl-2	KS92	6gl8	-5.7	4
Bcl-2	KS92	6gl8	-5.6	5
Bcl-2	KS92	6gl8	-5.6	6
Bcl-2	KS92	6gl8	-5.4	7
Bcl-2	KS92	6gl8	-5.2	8
Bcl-2	KS92	6gl8	-5.1	9
Bcl-xL	BTL1	3qkd	-6.5	1
Bcl-xL	BTL1	3qkd	-5.7	2
Bcl-xL	BTL1	3qkd	-5.6	3
Bcl-xL	BTL1	3qkd	-5.6	4
Bcl-xL	BTL1	3qkd	-5.4	5
Bcl-xL	BTL1	3qkd	-5.4	6
Bcl-xL	BTL1	3qkd	-5.3	7
Bcl-xL	BTL1	3qkd	-5.2	8
Bcl-xL	BTL1	3qkd	-5.1	9
Bcl-xL	BTL1	3zlr	-7.8	1
Bcl-xL	BTL1	3zlr	-7.8	2
Bcl-xL	BTL1	3zlr	-7.5	3
Bcl-xL	BTL1	3zlr	-7.4	4
Bcl-xL	BTL1	3zlr	-7.3	5
Bcl-xL	BTL1	3zlr	-7.3	6
Bcl-xL	BTL1	3zlr	-7.1	7
Bcl-xL	BTL1	3zlr	-7.1	8
Bcl-xL	BTL1	3zlr	-7	9
Bcl-xL	BTL1	4tuh	-10	1
Bcl-xL	BTL1	4tuh	-8	2
Bcl-xL	BTL1	4tuh	-7.7	3
Bcl-xL	BTL1	4tuh	-7.3	4
Bcl-xL	BTL1	4tuh	-7.2	5
Bcl-xL	BTL1	4tuh	-7.2	6
Bcl-xL	BTL1	4tuh	-7.1	7
Bcl-xL	BTL1	4tuh	-7	8
Bcl-xL	BTL1	4tuh	-6.9	9
Bcl-xL	BTL15	3qkd	-4.2	1
Bcl-xL	BTL15	3qkd	-4.2	2
Bcl-xL	BTL15	3qkd	-4.1	3
Bcl-xL	BTL15	3qkd	-4.1	4
Bcl-xL	BTL15	3qkd	-4.1	5
Bcl-xL	BTL15	3qkd	-4	6
Bcl-xL	BTL15	3qkd	-4	7
Bcl-xL	BTL15	3qkd	-4	8
Bcl-xL	BTL15	3qkd	-4	9
Bcl-xL	BTL15	3zlr	-4.6	1
Bcl-xL	BTL15	3zlr	-4.5	2
Bcl-xL	BTL15	3zlr	-4.4	3
Bcl-xL	BTL15	3zlr	-4.3	4
Bcl-xL	BTL15	3zlr	-4.2	5
Bcl-xL	BTL15	3zlr	-4.1	6
Bcl-xL	BTL15	3zlr	-4	7
Bcl-xL	BTL15	3zlr	-4	8
Bcl-xL	BTL15	3zlr	-3.8	9
Bcl-xL	BTL15	4tuh	-6.6	1
Bcl-xL	BTL15	4tuh	-6.3	2
Bcl-xL	BTL15	4tuh	-5.9	3
Bcl-xL	BTL15	4tuh	-5.8	4
Bcl-xL	BTL15	4tuh	-5.7	5
Bcl-xL	BTL15	4tuh	-5.6	6
Bcl-xL	BTL15	4tuh	-5.6	7
Bcl-xL	BTL15	4tuh	-5.6	8
Bcl-xL	BTL15	4tuh	-5.4	9
Bcl-xL	BTL19	3qkd	-4.2	1
Bcl-xL	BTL19	3qkd	-4	2
Bcl-xL	BTL19	3qkd	-3.9	3
Bcl-xL	BTL19	3qkd	-3.8	4
Bcl-xL	BTL19	3qkd	-3.8	5
Bcl-xL	BTL19	3qkd	-3.8	6
Bcl-xL	BTL19	3qkd	-3.7	7
Bcl-xL	BTL19	3qkd	-3.6	8
Bcl-xL	BTL19	3qkd	-3.6	9
Bcl-xL	BTL19	3zlr	-4.7	1
Bcl-xL	BTL19	3zlr	-4.5	2
Bcl-xL	BTL19	3zlr	-4.2	3
Bcl-xL	BTL19	3zlr	-4.1	4
Bcl-xL	BTL19	3zlr	-4	5
Bcl-xL	BTL19	3zlr	-4	6
Bcl-xL	BTL19	3zlr	-3.9	7
Bcl-xL	BTL19	3zlr	-3.9	8
Bcl-xL	BTL19	3zlr	-3.8	9
Bcl-xL	BTL19	4tuh	-7.1	1
Bcl-xL	BTL19	4tuh	-6.4	2
Bcl-xL	BTL19	4tuh	-6.2	3
Bcl-xL	BTL19	4tuh	-5.8	4
Bcl-xL	BTL19	4tuh	-5.6	5
Bcl-xL	BTL19	4tuh	-5.5	6
Bcl-xL	BTL19	4tuh	-5.5	7
Bcl-xL	BTL19	4tuh	-5.4	8
Bcl-xL	BTL19	4tuh	-5.3	9
Bcl-xL	BTL2	3qkd	-6.4	1
Bcl-xL	BTL2	3qkd	-6.3	2
Bcl-xL	BTL2	3qkd	-6.3	3
Bcl-xL	BTL2	3qkd	-6.2	4
Bcl-xL	BTL2	3qkd	-6.2	5
Bcl-xL	BTL2	3qkd	-6.2	6
Bcl-xL	BTL2	3qkd	-6.2	7
Bcl-xL	BTL2	3qkd	-6	8
Bcl-xL	BTL2	3qkd	-6	9
Bcl-xL	BTL2	3zlr	-7.4	1
Bcl-xL	BTL2	3zlr	-7.1	2
Bcl-xL	BTL2	3zlr	-7.1	3
Bcl-xL	BTL2	3zlr	-7	4
Bcl-xL	BTL2	3zlr	-7	5
Bcl-xL	BTL2	3zlr	-6.9	6
Bcl-xL	BTL2	3zlr	-6.8	7
Bcl-xL	BTL2	3zlr	-6.6	8
Bcl-xL	BTL2	3zlr	-6.6	9
Bcl-xL	BTL2	4tuh	-9.8	1
Bcl-xL	BTL2	4tuh	-9.4	2
Bcl-xL	BTL2	4tuh	-9	3
Bcl-xL	BTL2	4tuh	-8.8	4
Bcl-xL	BTL2	4tuh	-8.8	5
Bcl-xL	BTL2	4tuh	-8.7	6
Bcl-xL	BTL2	4tuh	-8.7	7
Bcl-xL	BTL2	4tuh	-8.4	8
Bcl-xL	BTL2	4tuh	-8.3	9
Bcl-xL	BTL3	3qkd	-7.2	1
Bcl-xL	BTL3	3qkd	-7.1	2
Bcl-xL	BTL3	3qkd	-6	3
Bcl-xL	BTL3	3qkd	-5.8	4
Bcl-xL	BTL3	3qkd	-5.7	5
Bcl-xL	BTL3	3qkd	-5.7	6
Bcl-xL	BTL3	3qkd	-5.7	7
Bcl-xL	BTL3	3qkd	-5.6	8
Bcl-xL	BTL3	3qkd	-5.6	9
Bcl-xL	BTL3	3zlr	-9.3	1
Bcl-xL	BTL3	3zlr	-8.1	2
Bcl-xL	BTL3	3zlr	-7.9	3
Bcl-xL	BTL3	3zlr	-7.9	4
Bcl-xL	BTL3	3zlr	-7.7	5
Bcl-xL	BTL3	3zlr	-7.7	6
Bcl-xL	BTL3	3zlr	-7.5	7
Bcl-xL	BTL3	3zlr	-7.4	8
Bcl-xL	BTL3	3zlr	-7.3	9
Bcl-xL	BTL3	4tuh	-9.6	1
Bcl-xL	BTL3	4tuh	-8.6	2
Bcl-xL	BTL3	4tuh	-8.5	3
Bcl-xL	BTL3	4tuh	-8.2	4
Bcl-xL	BTL3	4tuh	-8.1	5
Bcl-xL	BTL3	4tuh	-7.7	6
Bcl-xL	BTL3	4tuh	-7.6	7
Bcl-xL	BTL3	4tuh	-7.6	8
Bcl-xL	BTL3	4tuh	-7.4	9
Bcl-xL	BTL4	3qkd	-5.5	1
Bcl-xL	BTL4	3qkd	-5.5	2
Bcl-xL	BTL4	3qkd	-5.4	3
Bcl-xL	BTL4	3qkd	-5.4	4
Bcl-xL	BTL4	3qkd	-5.4	5
Bcl-xL	BTL4	3qkd	-5.3	6
Bcl-xL	BTL4	3qkd	-5.2	7
Bcl-xL	BTL4	3qkd	-4.7	8
Bcl-xL	BTL4	3qkd	-4.7	9
Bcl-xL	BTL4	3zlr	-9.4	1
Bcl-xL	BTL4	3zlr	-8.4	2
Bcl-xL	BTL4	3zlr	-8.2	3
Bcl-xL	BTL4	3zlr	-7.7	4
Bcl-xL	BTL4	3zlr	-7.6	5
Bcl-xL	BTL4	3zlr	-7.5	6
Bcl-xL	BTL4	3zlr	-7.3	7
Bcl-xL	BTL4	3zlr	-7	8
Bcl-xL	BTL4	3zlr	-6.8	9
Bcl-xL	BTL4	4tuh	-8.1	1
Bcl-xL	BTL4	4tuh	-7.8	2
Bcl-xL	BTL4	4tuh	-7.7	3
Bcl-xL	BTL4	4tuh	-7.5	4
Bcl-xL	BTL4	4tuh	-7.4	5
Bcl-xL	BTL4	4tuh	-7.3	6
Bcl-xL	BTL4	4tuh	-7.3	7
Bcl-xL	BTL4	4tuh	-7.2	8
Bcl-xL	BTL4	4tuh	-7.2	9
Bcl-xL	BTL8	3qkd	-4.5	1
Bcl-xL	BTL8	3qkd	-4.2	2
Bcl-xL	BTL8	3qkd	-4.1	3
Bcl-xL	BTL8	3qkd	-4.1	4
Bcl-xL	BTL8	3qkd	-4	5
Bcl-xL	BTL8	3qkd	-4	6
Bcl-xL	BTL8	3qkd	-3.9	7
Bcl-xL	BTL8	3qkd	-3.8	8
Bcl-xL	BTL8	3qkd	-3.7	9
Bcl-xL	BTL8	3zlr	-4.6	1
Bcl-xL	BTL8	3zlr	-4.4	2
Bcl-xL	BTL8	3zlr	-4.4	3
Bcl-xL	BTL8	3zlr	-4.3	4
Bcl-xL	BTL8	3zlr	-4.3	5
Bcl-xL	BTL8	3zlr	-4.3	6
Bcl-xL	BTL8	3zlr	-4.3	7
Bcl-xL	BTL8	3zlr	-4.2	8
Bcl-xL	BTL8	3zlr	-3.9	9
Bcl-xL	BTL8	4tuh	-6.8	1
Bcl-xL	BTL8	4tuh	-6.1	2
Bcl-xL	BTL8	4tuh	-5.5	3
Bcl-xL	BTL8	4tuh	-5.5	4
Bcl-xL	BTL8	4tuh	-5.5	5
Bcl-xL	BTL8	4tuh	-5.4	6
Bcl-xL	BTL8	4tuh	-5.4	7
Bcl-xL	BTL8	4tuh	-5.3	8
Bcl-xL	BTL8	4tuh	-5.2	9
Bcl-xL	KS1	3qkd	-7.4	1
Bcl-xL	KS1	3qkd	-6.9	2
Bcl-xL	KS1	3qkd	-6.3	3
Bcl-xL	KS1	3qkd	-6.3	4
Bcl-xL	KS1	3qkd	-6.2	5
Bcl-xL	KS1	3qkd	-6	6
Bcl-xL	KS1	3qkd	-5.7	7
Bcl-xL	KS1	3qkd	-5.6	8
Bcl-xL	KS1	3qkd	-5.6	9
Bcl-xL	KS1	3zlr	-8.5	1
Bcl-xL	KS1	3zlr	-8.3	2
Bcl-xL	KS1	3zlr	-8.1	3
Bcl-xL	KS1	3zlr	-7.5	4
Bcl-xL	KS1	3zlr	-7.4	5
Bcl-xL	KS1	3zlr	-7.4	6
Bcl-xL	KS1	3zlr	-6.9	7
Bcl-xL	KS1	3zlr	-6.9	8
Bcl-xL	KS1	3zlr	-6.3	9
Bcl-xL	KS1	4tuh	-10.9	1
Bcl-xL	KS1	4tuh	-9	2
Bcl-xL	KS1	4tuh	-8.1	3
Bcl-xL	KS1	4tuh	-8.1	4
Bcl-xL	KS1	4tuh	-7.9	5
Bcl-xL	KS1	4tuh	-7.7	6
Bcl-xL	KS1	4tuh	-7.7	7
Bcl-xL	KS1	4tuh	-7.5	8
Bcl-xL	KS1	4tuh	-7.4	9
Bcl-xL	KS11	3qkd	-7.1	1
Bcl-xL	KS11	3qkd	-6.6	2
Bcl-xL	KS11	3qkd	-6.6	3
Bcl-xL	KS11	3qkd	-6.4	4
Bcl-xL	KS11	3qkd	-6.3	5
Bcl-xL	KS11	3qkd	-6.2	6
Bcl-xL	KS11	3qkd	-6.2	7
Bcl-xL	KS11	3qkd	-6.1	8
Bcl-xL	KS11	3qkd	-6	9
Bcl-xL	KS11	3zlr	-7.5	1
Bcl-xL	KS11	3zlr	-7.1	2
Bcl-xL	KS11	3zlr	-7	3
Bcl-xL	KS11	3zlr	-6.7	4
Bcl-xL	KS11	3zlr	-6.5	5
Bcl-xL	KS11	3zlr	-6.4	6
Bcl-xL	KS11	3zlr	-6.3	7
Bcl-xL	KS11	3zlr	-6.2	8
Bcl-xL	KS11	3zlr	-6	9
Bcl-xL	KS11	4tuh	-7.6	1
Bcl-xL	KS11	4tuh	-7.3	2
Bcl-xL	KS11	4tuh	-7.2	3
Bcl-xL	KS11	4tuh	-7.1	4
Bcl-xL	KS11	4tuh	-6.8	5
Bcl-xL	KS11	4tuh	-6.7	6
Bcl-xL	KS11	4tuh	-6.6	7
Bcl-xL	KS11	4tuh	-6.6	8
Bcl-xL	KS11	4tuh	-6.4	9
Bcl-xL	KS16	3qkd	-7.4	1
Bcl-xL	KS16	3qkd	-6.9	2
Bcl-xL	KS16	3qkd	-6.7	3
Bcl-xL	KS16	3qkd	-6.6	4
Bcl-xL	KS16	3qkd	-6.6	5
Bcl-xL	KS16	3qkd	-6.3	6
Bcl-xL	KS16	3qkd	-6.2	7
Bcl-xL	KS16	3qkd	-6	8
Bcl-xL	KS16	3qkd	-5.7	9
Bcl-xL	KS16	3zlr	-7.1	1
Bcl-xL	KS16	3zlr	-7	2
Bcl-xL	KS16	3zlr	-6.9	3
Bcl-xL	KS16	3zlr	-6.7	4
Bcl-xL	KS16	3zlr	-6.3	5
Bcl-xL	KS16	3zlr	-6.3	6
Bcl-xL	KS16	3zlr	-6.1	7
Bcl-xL	KS16	3zlr	-5.9	8
Bcl-xL	KS16	3zlr	-5.8	9
Bcl-xL	KS16	4tuh	-7.4	1
Bcl-xL	KS16	4tuh	-7.2	2
Bcl-xL	KS16	4tuh	-7.2	3
Bcl-xL	KS16	4tuh	-7.1	4
Bcl-xL	KS16	4tuh	-7.1	5
Bcl-xL	KS16	4tuh	-7	6
Bcl-xL	KS16	4tuh	-7	7
Bcl-xL	KS16	4tuh	-6.9	8
Bcl-xL	KS16	4tuh	-6.7	9
Bcl-xL	KS19	3qkd	-5.6	1
Bcl-xL	KS19	3qkd	-5.6	2
Bcl-xL	KS19	3qkd	-5.4	3
Bcl-xL	KS19	3qkd	-5.4	4
Bcl-xL	KS19	3qkd	-5.3	5
Bcl-xL	KS19	3qkd	-5.1	6
Bcl-xL	KS19	3qkd	-5.1	7
Bcl-xL	KS19	3qkd	-5	8
Bcl-xL	KS19	3qkd	-4.8	9
Bcl-xL	KS19	3zlr	-6.5	1
Bcl-xL	KS19	3zlr	-6.1	2
Bcl-xL	KS19	3zlr	-6	3
Bcl-xL	KS19	3zlr	-5.7	4
Bcl-xL	KS19	3zlr	-5.7	5
Bcl-xL	KS19	3zlr	-5.6	6
Bcl-xL	KS19	3zlr	-5.6	7
Bcl-xL	KS19	3zlr	-5.6	8
Bcl-xL	KS19	3zlr	-5.4	9
Bcl-xL	KS19	4tuh	-7.3	1
Bcl-xL	KS19	4tuh	-6.8	2
Bcl-xL	KS19	4tuh	-6.8	3
Bcl-xL	KS19	4tuh	-6.6	4
Bcl-xL	KS19	4tuh	-6.5	5
Bcl-xL	KS19	4tuh	-6.4	6
Bcl-xL	KS19	4tuh	-6.4	7
Bcl-xL	KS19	4tuh	-6.4	8
Bcl-xL	KS19	4tuh	-6.3	9
Bcl-xL	KS2	3qkd	-7.1	1
Bcl-xL	KS2	3qkd	-7.1	2
Bcl-xL	KS2	3qkd	-7	3
Bcl-xL	KS2	3qkd	-6.9	4
Bcl-xL	KS2	3qkd	-6.4	5
Bcl-xL	KS2	3qkd	-6.2	6
Bcl-xL	KS2	3qkd	-5.7	7
Bcl-xL	KS2	3qkd	-5.7	8
Bcl-xL	KS2	3qkd	-5.6	9
Bcl-xL	KS2	3zlr	-8.9	1
Bcl-xL	KS2	3zlr	-8.1	2
Bcl-xL	KS2	3zlr	-8.1	3
Bcl-xL	KS2	3zlr	-8	4
Bcl-xL	KS2	3zlr	-8	5
Bcl-xL	KS2	3zlr	-7.9	6
Bcl-xL	KS2	3zlr	-7.5	7
Bcl-xL	KS2	3zlr	-7	8
Bcl-xL	KS2	3zlr	-6.8	9
Bcl-xL	KS2	4tuh	-9.1	1
Bcl-xL	KS2	4tuh	-8.8	2
Bcl-xL	KS2	4tuh	-8.6	3
Bcl-xL	KS2	4tuh	-8.4	4
Bcl-xL	KS2	4tuh	-8	5
Bcl-xL	KS2	4tuh	-8	6
Bcl-xL	KS2	4tuh	-8	7
Bcl-xL	KS2	4tuh	-7.9	8
Bcl-xL	KS2	4tuh	-7.6	9
Bcl-xL	KS20	3qkd	-6.9	1
Bcl-xL	KS20	3qkd	-6.5	2
Bcl-xL	KS20	3qkd	-6.4	3
Bcl-xL	KS20	3qkd	-6.3	4
Bcl-xL	KS20	3qkd	-6.1	5
Bcl-xL	KS20	3qkd	-5.8	6
Bcl-xL	KS20	3qkd	-5.7	7
Bcl-xL	KS20	3qkd	-5.5	8
Bcl-xL	KS20	3qkd	-5.2	9
Bcl-xL	KS20	3zlr	-6.9	1
Bcl-xL	KS20	3zlr	-6.8	2
Bcl-xL	KS20	3zlr	-6.8	3
Bcl-xL	KS20	3zlr	-6.8	4
Bcl-xL	KS20	3zlr	-6.6	5
Bcl-xL	KS20	3zlr	-6.3	6
Bcl-xL	KS20	3zlr	-6.3	7
Bcl-xL	KS20	3zlr	-6.3	8
Bcl-xL	KS20	3zlr	-5.9	9
Bcl-xL	KS20	4tuh	-7.2	1
Bcl-xL	KS20	4tuh	-7.2	2
Bcl-xL	KS20	4tuh	-7	3
Bcl-xL	KS20	4tuh	-6.9	4
Bcl-xL	KS20	4tuh	-6.9	5
Bcl-xL	KS20	4tuh	-6.7	6
Bcl-xL	KS20	4tuh	-6.7	7
Bcl-xL	KS20	4tuh	-6.6	8
Bcl-xL	KS20	4tuh	-6.4	9
Bcl-xL	KS3	3qkd	-6.5	1
Bcl-xL	KS3	3qkd	-5.7	2
Bcl-xL	KS3	3qkd	-5.6	3
Bcl-xL	KS3	3qkd	-5.6	4
Bcl-xL	KS3	3qkd	-5.4	5
Bcl-xL	KS3	3qkd	-5.4	6
Bcl-xL	KS3	3qkd	-5.3	7
Bcl-xL	KS3	3qkd	-5.2	8
Bcl-xL	KS3	3qkd	-5.1	9
Bcl-xL	KS3	3zlr	-7.8	1
Bcl-xL	KS3	3zlr	-7.8	2
Bcl-xL	KS3	3zlr	-7.5	3
Bcl-xL	KS3	3zlr	-7.4	4
Bcl-xL	KS3	3zlr	-7.3	5
Bcl-xL	KS3	3zlr	-7.3	6
Bcl-xL	KS3	3zlr	-7.1	7
Bcl-xL	KS3	3zlr	-7.1	8
Bcl-xL	KS3	3zlr	-7	9
Bcl-xL	KS3	4tuh	-10	1
Bcl-xL	KS3	4tuh	-8	2
Bcl-xL	KS3	4tuh	-7.7	3
Bcl-xL	KS3	4tuh	-7.3	4
Bcl-xL	KS3	4tuh	-7.2	5
Bcl-xL	KS3	4tuh	-7.2	6
Bcl-xL	KS3	4tuh	-7.1	7
Bcl-xL	KS3	4tuh	-7	8
Bcl-xL	KS3	4tuh	-6.9	9
Bcl-xL	KS4	3qkd	-7.5	1
Bcl-xL	KS4	3qkd	-7.5	2
Bcl-xL	KS4	3qkd	-7.2	3
Bcl-xL	KS4	3qkd	-6.8	4
Bcl-xL	KS4	3qkd	-6.6	5
Bcl-xL	KS4	3qkd	-6.3	6
Bcl-xL	KS4	3qkd	-6.2	7
Bcl-xL	KS4	3qkd	-6.1	8
Bcl-xL	KS4	3qkd	-6.1	9
Bcl-xL	KS4	3zlr	-7.9	1
Bcl-xL	KS4	3zlr	-7.8	2
Bcl-xL	KS4	3zlr	-7.6	3
Bcl-xL	KS4	3zlr	-7.5	4
Bcl-xL	KS4	3zlr	-7.5	5
Bcl-xL	KS4	3zlr	-7.5	6
Bcl-xL	KS4	3zlr	-7.4	7
Bcl-xL	KS4	3zlr	-7.4	8
Bcl-xL	KS4	3zlr	-7.3	9
Bcl-xL	KS4	4tuh	-9.6	1
Bcl-xL	KS4	4tuh	-7.5	2
Bcl-xL	KS4	4tuh	-7.5	3
Bcl-xL	KS4	4tuh	-7.5	4
Bcl-xL	KS4	4tuh	-7.5	5
Bcl-xL	KS4	4tuh	-7.4	6
Bcl-xL	KS4	4tuh	-7.4	7
Bcl-xL	KS4	4tuh	-7.3	8
Bcl-xL	KS4	4tuh	-7.3	9
Bcl-xL	KS52	3qkd	-6.7	1
Bcl-xL	KS52	3qkd	-6.5	2
Bcl-xL	KS52	3qkd	-6	3
Bcl-xL	KS52	3qkd	-5.8	4
Bcl-xL	KS52	3qkd	-5.8	5
Bcl-xL	KS52	3qkd	-5.6	6
Bcl-xL	KS52	3qkd	-5.5	7
Bcl-xL	KS52	3qkd	-5.5	8
Bcl-xL	KS52	3qkd	-5.4	9
Bcl-xL	KS52	3zlr	-7.1	1
Bcl-xL	KS52	3zlr	-7.1	2
Bcl-xL	KS52	3zlr	-6.8	3
Bcl-xL	KS52	3zlr	-6.8	4
Bcl-xL	KS52	3zlr	-6.8	5
Bcl-xL	KS52	3zlr	-6.1	6
Bcl-xL	KS52	3zlr	-6	7
Bcl-xL	KS52	3zlr	-5.9	8
Bcl-xL	KS52	3zlr	-5.6	9
Bcl-xL	KS52	4tuh	-7.9	1
Bcl-xL	KS52	4tuh	-7.9	2
Bcl-xL	KS52	4tuh	-7.5	3
Bcl-xL	KS52	4tuh	-7.4	4
Bcl-xL	KS52	4tuh	-7.4	5
Bcl-xL	KS52	4tuh	-7.3	6
Bcl-xL	KS52	4tuh	-7.3	7
Bcl-xL	KS52	4tuh	-7.2	8
Bcl-xL	KS52	4tuh	-7.2	9
Bcl-xL	KS53	3qkd	-6.2	1
Bcl-xL	KS53	3qkd	-6.1	2
Bcl-xL	KS53	3qkd	-6	3
Bcl-xL	KS53	3qkd	-5.9	4
Bcl-xL	KS53	3qkd	-5.9	5
Bcl-xL	KS53	3qkd	-5.7	6
Bcl-xL	KS53	3qkd	-5.5	7
Bcl-xL	KS53	3qkd	-5.4	8
Bcl-xL	KS53	3qkd	-5.3	9
Bcl-xL	KS53	3zlr	-8.5	1
Bcl-xL	KS53	3zlr	-8.5	2
Bcl-xL	KS53	3zlr	-7.6	3
Bcl-xL	KS53	3zlr	-7.5	4
Bcl-xL	KS53	3zlr	-7.4	5
Bcl-xL	KS53	3zlr	-7.4	6
Bcl-xL	KS53	3zlr	-6.9	7
Bcl-xL	KS53	3zlr	-6.6	8
Bcl-xL	KS53	3zlr	-6.3	9
Bcl-xL	KS53	4tuh	-8.7	1
Bcl-xL	KS53	4tuh	-8.7	2
Bcl-xL	KS53	4tuh	-8.6	3
Bcl-xL	KS53	4tuh	-7.9	4
Bcl-xL	KS53	4tuh	-7.7	5
Bcl-xL	KS53	4tuh	-7.3	6
Bcl-xL	KS53	4tuh	-7.2	7
Bcl-xL	KS53	4tuh	-6.9	8
Bcl-xL	KS53	4tuh	-6.8	9
Bcl-xL	KS70	3qkd	-7.4	1
Bcl-xL	KS70	3qkd	-7	2
Bcl-xL	KS70	3qkd	-6.7	3
Bcl-xL	KS70	3qkd	-6.5	4
Bcl-xL	KS70	3qkd	-6.2	5
Bcl-xL	KS70	3qkd	-6.2	6
Bcl-xL	KS70	3qkd	-6.1	7
Bcl-xL	KS70	3qkd	-5.9	8
Bcl-xL	KS70	3qkd	-5.9	9
Bcl-xL	KS70	3zlr	-9.4	1
Bcl-xL	KS70	3zlr	-8	2
Bcl-xL	KS70	3zlr	-7.6	3
Bcl-xL	KS70	3zlr	-7.5	4
Bcl-xL	KS70	3zlr	-7	5
Bcl-xL	KS70	3zlr	-7	6
Bcl-xL	KS70	3zlr	-6.7	7
Bcl-xL	KS70	3zlr	-6.7	8
Bcl-xL	KS70	3zlr	-6.5	9
Bcl-xL	KS70	4tuh	-9	1
Bcl-xL	KS70	4tuh	-7.8	2
Bcl-xL	KS70	4tuh	-7.5	3
Bcl-xL	KS70	4tuh	-7.3	4
Bcl-xL	KS70	4tuh	-7.3	5
Bcl-xL	KS70	4tuh	-7.3	6
Bcl-xL	KS70	4tuh	-7.1	7
Bcl-xL	KS70	4tuh	-7.1	8
Bcl-xL	KS70	4tuh	-6.9	9
Bcl-xL	KS77	3qkd	-7.6	1
Bcl-xL	KS77	3qkd	-7.4	2
Bcl-xL	KS77	3qkd	-7.3	3
Bcl-xL	KS77	3qkd	-7.1	4
Bcl-xL	KS77	3qkd	-6.4	5
Bcl-xL	KS77	3qkd	-6.1	6
Bcl-xL	KS77	3qkd	-6	7
Bcl-xL	KS77	3qkd	-5.8	8
Bcl-xL	KS77	3qkd	-5.6	9
Bcl-xL	KS77	3zlr	-7.5	1
Bcl-xL	KS77	3zlr	-7.4	2
Bcl-xL	KS77	3zlr	-7.2	3
Bcl-xL	KS77	3zlr	-7.1	4
Bcl-xL	KS77	3zlr	-6.8	5
Bcl-xL	KS77	3zlr	-6.8	6
Bcl-xL	KS77	3zlr	-6.7	7
Bcl-xL	KS77	3zlr	-6.7	8
Bcl-xL	KS77	3zlr	-6.6	9
Bcl-xL	KS77	4tuh	-10.1	1
Bcl-xL	KS77	4tuh	-8.2	2
Bcl-xL	KS77	4tuh	-7.9	3
Bcl-xL	KS77	4tuh	-7.9	4
Bcl-xL	KS77	4tuh	-7.9	5
Bcl-xL	KS77	4tuh	-7.7	6
Bcl-xL	KS77	4tuh	-7.5	7
Bcl-xL	KS77	4tuh	-7.3	8
Bcl-xL	KS77	4tuh	-7.2	9
Bcl-xL	KS80	3qkd	-0.7	1
Bcl-xL	KS80	3qkd	-0.7	2
Bcl-xL	KS80	3qkd	-0.7	3
Bcl-xL	KS80	3qkd	-0.7	4
Bcl-xL	KS80	3qkd	-0.7	5
Bcl-xL	KS80	3qkd	-0.7	6
Bcl-xL	KS80	3qkd	-0.6	7
Bcl-xL	KS80	3qkd	-0.6	8
Bcl-xL	KS80	3qkd	-0.6	9
Bcl-xL	KS80	3zlr	-0.7	1
Bcl-xL	KS80	3zlr	-0.7	2
Bcl-xL	KS80	3zlr	-0.7	3
Bcl-xL	KS80	3zlr	-0.7	4
Bcl-xL	KS80	3zlr	-0.7	5
Bcl-xL	KS80	3zlr	-0.7	6
Bcl-xL	KS80	3zlr	-0.6	7
Bcl-xL	KS80	3zlr	-0.6	8
Bcl-xL	KS80	3zlr	-0.6	9
Bcl-xL	KS80	4tuh	-0.9	1
Bcl-xL	KS80	4tuh	-0.8	2
Bcl-xL	KS80	4tuh	-0.7	3
Bcl-xL	KS80	4tuh	-0.7	4
Bcl-xL	KS80	4tuh	-0.7	5
Bcl-xL	KS80	4tuh	-0.7	6
Bcl-xL	KS80	4tuh	-0.7	7
Bcl-xL	KS80	4tuh	-0.7	8
Bcl-xL	KS80	4tuh	-0.7	9
Bcl-xL	KS81	3qkd	-0.7	1
Bcl-xL	KS81	3qkd	-0.7	2
Bcl-xL	KS81	3qkd	-0.7	3
Bcl-xL	KS81	3qkd	-0.7	4
Bcl-xL	KS81	3qkd	-0.7	5
Bcl-xL	KS81	3qkd	-0.7	6
Bcl-xL	KS81	3qkd	-0.6	7
Bcl-xL	KS81	3qkd	-0.6	8
Bcl-xL	KS81	3qkd	-0.6	9
Bcl-xL	KS81	3zlr	-0.7	1
Bcl-xL	KS81	3zlr	-0.7	2
Bcl-xL	KS81	3zlr	-0.7	3
Bcl-xL	KS81	3zlr	-0.7	4
Bcl-xL	KS81	3zlr	-0.7	5
Bcl-xL	KS81	3zlr	-0.7	6
Bcl-xL	KS81	3zlr	-0.6	7
Bcl-xL	KS81	3zlr	-0.6	8
Bcl-xL	KS81	3zlr	-0.6	9
Bcl-xL	KS81	4tuh	-0.9	1
Bcl-xL	KS81	4tuh	-0.8	2
Bcl-xL	KS81	4tuh	-0.7	3
Bcl-xL	KS81	4tuh	-0.7	4
Bcl-xL	KS81	4tuh	-0.7	5
Bcl-xL	KS81	4tuh	-0.7	6
Bcl-xL	KS81	4tuh	-0.7	7
Bcl-xL	KS81	4tuh	-0.7	8
Bcl-xL	KS81	4tuh	-0.7	9
Bcl-xL	KS90	3qkd	-7.6	1
Bcl-xL	KS90	3qkd	-7.5	2
Bcl-xL	KS90	3qkd	-6.1	3
Bcl-xL	KS90	3qkd	-5.7	4
Bcl-xL	KS90	3qkd	-5.6	5
Bcl-xL	KS90	3qkd	-5.4	6
Bcl-xL	KS90	3qkd	-5.3	7
Bcl-xL	KS90	3qkd	-5.3	8
Bcl-xL	KS90	3qkd	-5.2	9
Bcl-xL	KS90	3zlr	-8.7	1
Bcl-xL	KS90	3zlr	-8.5	2
Bcl-xL	KS90	3zlr	-8.5	3
Bcl-xL	KS90	3zlr	-8.4	4
Bcl-xL	KS90	3zlr	-8.1	5
Bcl-xL	KS90	3zlr	-8	6
Bcl-xL	KS90	3zlr	-7.7	7
Bcl-xL	KS90	3zlr	-7.6	8
Bcl-xL	KS90	3zlr	-7.5	9
Bcl-xL	KS90	4tuh	-8.6	1
Bcl-xL	KS90	4tuh	-8.5	2
Bcl-xL	KS90	4tuh	-7.8	3
Bcl-xL	KS90	4tuh	-7.8	4
Bcl-xL	KS90	4tuh	-7.7	5
Bcl-xL	KS90	4tuh	-7.7	6
Bcl-xL	KS90	4tuh	-7.5	7
Bcl-xL	KS90	4tuh	-7.5	8
Bcl-xL	KS90	4tuh	-7.3	9
Bcl-xL	KS91	3qkd	-6.5	1
Bcl-xL	KS91	3qkd	-6.5	2
Bcl-xL	KS91	3qkd	-6.5	3
Bcl-xL	KS91	3qkd	-6.4	4
Bcl-xL	KS91	3qkd	-6.3	5
Bcl-xL	KS91	3qkd	-6.2	6
Bcl-xL	KS91	3qkd	-6.2	7
Bcl-xL	KS91	3qkd	-6.1	8
Bcl-xL	KS91	3qkd	-6	9
Bcl-xL	KS91	3zlr	-8.7	1
Bcl-xL	KS91	3zlr	-8.6	2
Bcl-xL	KS91	3zlr	-8.5	3
Bcl-xL	KS91	3zlr	-8.4	4
Bcl-xL	KS91	3zlr	-8.3	5
Bcl-xL	KS91	3zlr	-7.9	6
Bcl-xL	KS91	3zlr	-7.8	7
Bcl-xL	KS91	3zlr	-7.4	8
Bcl-xL	KS91	3zlr	-7.2	9
Bcl-xL	KS91	4tuh	-9	1
Bcl-xL	KS91	4tuh	-8.7	2
Bcl-xL	KS91	4tuh	-8.6	3
Bcl-xL	KS91	4tuh	-8.6	4
Bcl-xL	KS91	4tuh	-8.3	5
Bcl-xL	KS91	4tuh	-8.3	6
Bcl-xL	KS91	4tuh	-8.3	7
Bcl-xL	KS91	4tuh	-8.1	8
Bcl-xL	KS91	4tuh	-8.1	9
Bcl-xL	KS92	3qkd	-6.4	1
Bcl-xL	KS92	3qkd	-6.1	2
Bcl-xL	KS92	3qkd	-5.9	3
Bcl-xL	KS92	3qkd	-5.6	4
Bcl-xL	KS92	3qkd	-5.4	5
Bcl-xL	KS92	3qkd	-5.4	6
Bcl-xL	KS92	3qkd	-5.3	7
Bcl-xL	KS92	3qkd	-5	8
Bcl-xL	KS92	3qkd	-5	9
Bcl-xL	KS92	3zlr	-7.3	1
Bcl-xL	KS92	3zlr	-7.2	2
Bcl-xL	KS92	3zlr	-7.2	3
Bcl-xL	KS92	3zlr	-7.2	4
Bcl-xL	KS92	3zlr	-7.1	5
Bcl-xL	KS92	3zlr	-7.1	6
Bcl-xL	KS92	3zlr	-6.9	7
Bcl-xL	KS92	3zlr	-6.8	8
Bcl-xL	KS92	3zlr	-6.6	9
Bcl-xL	KS92	4tuh	-9.8	1
Bcl-xL	KS92	4tuh	-7.5	2
Bcl-xL	KS92	4tuh	-7.4	3
Bcl-xL	KS92	4tuh	-7.2	4
Bcl-xL	KS92	4tuh	-7.1	5
Bcl-xL	KS92	4tuh	-7.1	6
Bcl-xL	KS92	4tuh	-7.1	7
Bcl-xL	KS92	4tuh	-7	8
Bcl-xL	KS92	4tuh	-7	9
CaM	BTL1	2w73	-9	1
CaM	BTL1	2w73	-8.1	2
CaM	BTL1	2w73	-7.8	3
CaM	BTL1	2w73	-7.8	4
CaM	BTL1	2w73	-7.7	5
CaM	BTL1	2w73	-7.7	6
CaM	BTL1	2w73	-7.1	7
CaM	BTL1	2w73	-7.1	8
CaM	BTL1	2w73	-6.6	9
CaM	BTL1	4djc	-6.3	1
CaM	BTL1	4djc	-6.1	2
CaM	BTL1	4djc	-6	3
CaM	BTL1	4djc	-5.8	4
CaM	BTL1	4djc	-5.8	5
CaM	BTL1	4djc	-5.7	6
CaM	BTL1	4djc	-5.5	7
CaM	BTL1	4djc	-5.4	8
CaM	BTL1	4djc	-5.4	9
CaM	BTL1	6dad	-7	1
CaM	BTL1	6dad	-6.6	2
CaM	BTL1	6dad	-6.6	3
CaM	BTL1	6dad	-6.4	4
CaM	BTL1	6dad	-6.4	5
CaM	BTL1	6dad	-6.3	6
CaM	BTL1	6dad	-6.2	7
CaM	BTL1	6dad	-6	8
CaM	BTL1	6dad	-6	9
CaM	BTL15	2w73	-5.4	1
CaM	BTL15	2w73	-5.4	2
CaM	BTL15	2w73	-5.3	3
CaM	BTL15	2w73	-5.3	4
CaM	BTL15	2w73	-5.2	5
CaM	BTL15	2w73	-5.2	6
CaM	BTL15	2w73	-5.1	7
CaM	BTL15	2w73	-5.1	8
CaM	BTL15	2w73	-5.1	9
CaM	BTL15	4djc	-4.9	1
CaM	BTL15	4djc	-4.6	2
CaM	BTL15	4djc	-4.5	3
CaM	BTL15	4djc	-4.5	4
CaM	BTL15	4djc	-4.5	5
CaM	BTL15	4djc	-4.4	6
CaM	BTL15	4djc	-4.3	7
CaM	BTL15	4djc	-4.3	8
CaM	BTL15	4djc	-4.3	9
CaM	BTL15	6dad	-5	1
CaM	BTL15	6dad	-5	2
CaM	BTL15	6dad	-5	3
CaM	BTL15	6dad	-5	4
CaM	BTL15	6dad	-4.8	5
CaM	BTL15	6dad	-4.7	6
CaM	BTL15	6dad	-4.7	7
CaM	BTL15	6dad	-4.7	8
CaM	BTL15	6dad	-4.6	9
CaM	BTL19	2w73	-6	1
CaM	BTL19	2w73	-5.8	2
[truncated: 16,256 more rows]
